# Supplementary material for: Investigating tryptophan metabolism in colorectal cancer using Single-cell RNA sequencing based on machine learning techniques
Source: PLoS One. 2026 Jul 6;21(7):e0352871. doi: 10.1371/journal.pone.0352871 (PMC13336214; doi:10.1371/journal.pone.0352871)
Supplement: S1 Table — (CSV) [file pone.0352871.s001.csv]

	p_val	avg_log2FC	pct.1	pct.2	p_val_adj
CD44	0	1.93348393908939	0.559	0.208	0
KRT8	0	5.31308864463662	0.385	0.096	0
LSP1	0	-0.903165911507544	0.295	0.577	0
ARHGDIB	0	-0.709124846835306	0.421	0.703	0
LAPTM5	0	-0.779264353586975	0.341	0.612	0
KRT18	0	5.3140284540491	0.402	0.133	0
CD37	0	-0.749499465761339	0.33	0.594	0
CD69	0	-0.64422066982905	0.386	0.645	0
CORO1A	0	-0.808308420642744	0.322	0.568	0
RAC2	0	-0.765677316380175	0.399	0.644	0
PTPRC	0	-0.696456874133491	0.294	0.532	0
HLA-DPA1	0	-0.813384312641863	0.282	0.512	0
KRT19	0	5.90277401434172	0.306	0.076	0
CST3	0	1.09700926933516	0.498	0.268	0
CD53	0	-0.876393363164388	0.216	0.44	0
CYTIP	0	-0.729618504731426	0.272	0.495	0
SMIM22	0	4.50000520076838	0.266	0.053	0
LIMD2	0	-0.775551928194481	0.273	0.485	0
RGS1	0	-0.741929522778777	0.242	0.452	0
HCLS1	0	-0.851935283855587	0.198	0.407	0
GMFG	0	-0.699668657486547	0.259	0.467	0
EPCAM	0	6.48995140050883	0.262	0.055	0
CXCR4	0	-0.662196789756674	0.291	0.497	0
ELF3	0	3.68100523031511	0.305	0.099	0
CLDN4	0	5.0222087383365	0.279	0.076	0
HLA-DPB1	0	-0.800846351179197	0.257	0.459	0
PTPRCAP	0	-0.760508689462848	0.234	0.436	0
LCP1	0	-0.787173785893768	0.217	0.418	0
GPX2	0	4.74468185888567	0.26	0.062	0
PHGR1	0	3.00764448621679	0.42	0.223	0
AGR2	0	3.58164708448238	0.264	0.07	0
DUSP2	0	-0.555112541000334	0.438	0.631	0
GPSM3	0	-0.72248211303567	0.245	0.436	0
FXYD3	0	3.51793555301786	0.241	0.052	0
LGALS4	0	4.05130691006011	0.313	0.124	0
CKB	0	2.90708495440834	0.295	0.107	0
MDK	0	1.95189850074287	0.315	0.128	0
HCST	0	-0.677482724654967	0.25	0.437	0
TPM1	0	1.48139649346932	0.332	0.146	0
GYPC	0	-0.631620198245636	0.274	0.46	0
CLDN3	0	4.60008106466456	0.244	0.058	0
EVL	0	-0.796811498720683	0.228	0.413	0
S100A14	0	5.34865438689591	0.215	0.032	0
CD3E	0	-0.669851558213636	0.283	0.465	0
TSPAN8	0	5.340073688392	0.22	0.039	0
CD52	0	-0.720903822826389	0.221	0.401	0
STARD10	0	3.39746266182855	0.238	0.058	0
CLDN7	0	4.26648721646993	0.234	0.057	0
RHOH	0	-0.700545157784681	0.212	0.388	0
CD9	0	1.30577026092696	0.365	0.192	0
SLC2A3	0	-0.524949163604874	0.306	0.479	0
SPINK1	0	5.51740852889115	0.212	0.04	0
CD3D	0	-0.704420761644088	0.254	0.426	0
HLA-DRB5	0	-0.770465732970356	0.268	0.439	0
CLEC2B	0	-0.652431545919	0.224	0.394	0
LTB	0	-0.695795920462981	0.242	0.412	0
CD74	0	-0.570174887424443	0.641	0.81	0
IL2RG	0	-0.672823272921861	0.306	0.473	0
CD24	0	1.69398983903999	0.277	0.111	0
PLAAT4	0	-0.661152789453199	0.294	0.46	0
TMEM176B	0	1.0215138132875	0.317	0.152	0
RAB25	0	5.28273321531534	0.181	0.016	0
HLA-DQA2	0	-1.06526589486241	0.12	0.285	0
S100A16	0	2.19931386083094	0.23	0.066	0
CEACAM5	0	6.44089660324275	0.191	0.03	0
CCL5	0	-0.824961375771885	0.194	0.355	0
C19orf33	0	4.51123826086382	0.214	0.054	0
TMEM176A	0	1.22467256768193	0.301	0.143	0
ALOX5AP	0	-0.722225940619514	0.192	0.35	0
CALML4	0	3.97150803403335	0.188	0.031	0
STK17B	0	-0.644435979931181	0.252	0.408	0
PRSS3	0	5.56852064221797	0.174	0.019	0
ACAP1	0	-0.77832003522588	0.169	0.323	0
TRBC2	0	-0.757553492229034	0.196	0.35	0
FABP1	0	3.93050784083511	0.299	0.147	0
HLA-DRA	0	-0.735605512038042	0.248	0.399	0
KLF5	0	2.31822659344993	0.222	0.071	0
BST2	0	-0.625581059824016	0.242	0.393	0
CD83	0	-0.719615418104754	0.229	0.38	0
TST	0	2.6169525658111	0.215	0.065	0
HLA-DRB1	0	-0.653558823806621	0.259	0.409	0
ISG20	0	-0.585842756025952	0.261	0.411	0
TAGAP	0	-0.664255480681135	0.179	0.328	0
ASS1	0	2.92308390433983	0.193	0.045	0
LCK	0	-0.808332448441702	0.189	0.336	0
PERP	0	1.70155064810298	0.272	0.125	0
TMEM141	0	1.68313995817551	0.325	0.18	0
CD7	0	-0.708161580274547	0.254	0.399	0
SEPTIN1	0	-0.755533990411755	0.18	0.324	0
NR4A2	0	-0.587149110574291	0.29	0.433	0
SOX4	0	1.39169754339354	0.32	0.177	0
H1F0	0	1.78757101036324	0.229	0.086	0
HLA-DMA	0	-0.850050356747378	0.186	0.328	0
AC103702.2	0	3.02296424799876	0.194	0.053	0
SEPTIN6	0	-0.652815807809202	0.199	0.34	0
FYB1	0	-0.658275991733715	0.189	0.329	0
HLA-DQA1	0	-0.973259360502212	0.119	0.259	0
PSMB9	0	-0.593969359773755	0.36	0.5	0
STK17A	0	-0.602609805238879	0.271	0.411	0
HLA-DQB1	0	-0.877454743558659	0.152	0.291	0
CST7	0	-0.752574645343516	0.173	0.311	0
RGS2	0	-0.721550019016181	0.221	0.359	0
FAM3D	0	4.53282012169528	0.173	0.035	0
NCF1	0	-0.777863005149679	0.151	0.288	0
CD151	0	1.0846911251631	0.348	0.211	0
PCED1B-AS1	0	-0.705459392114198	0.155	0.292	0
DPEP1	0	4.43295672397713	0.159	0.023	0
MSN	0	-0.600272373450276	0.2	0.336	0
TSPAN6	0	2.88344922803122	0.166	0.03	0
SELENBP1	0	3.089274810821	0.198	0.064	0
IGFLR1	0	-0.856507880737024	0.132	0.266	0
APP	0	1.07577943935388	0.271	0.137	0
MPST	0	1.44041191038065	0.297	0.163	0
KRTCAP3	0	4.65977867087182	0.149	0.016	0
LGALS3	0	1.09872558816628	0.542	0.411	0
PDLIM1	0	0.834052061745366	0.291	0.16	0
CD2	0	-0.669082208693481	0.184	0.314	0
COTL1	0	-0.601542180280713	0.39	0.52	0
GLIPR1	0	-0.774494215350016	0.149	0.278	0
CD48	0	-0.795332060539225	0.127	0.256	0
IFI27	0	1.59825096988213	0.266	0.137	0
ANXA4	0	1.3445067445588	0.26	0.132	0
IGFBP2	0	3.91493796434082	0.159	0.033	0
SLC39A5	0	5.75429240973123	0.144	0.018	0
PPP1R18	0	-0.820192835258838	0.145	0.27	0
PGRMC1	0	0.999590439616898	0.272	0.147	0
LCN2	0	4.45214942485003	0.168	0.043	0
APBB1IP	0	-0.811043551146739	0.121	0.246	0
ITGB2	0	-0.633160287719544	0.173	0.298	0
SMAGP	0	2.10284861599063	0.16	0.036	0
PRSS8	0	5.20447378252962	0.139	0.016	0
UCP2	0	-0.656371032758045	0.252	0.375	0
TMPRSS4	0	4.54894743352348	0.142	0.019	0
C15orf48	0	2.00393274087632	0.232	0.11	0
CD79A	0	-0.961834193047683	0.105	0.227	0
LGALS3BP	0	1.25164813230066	0.241	0.119	0
NKG7	0	-0.858845085360141	0.14	0.262	0
SFN	0	4.2677283514214	0.156	0.035	0
LCP2	0	-0.739565356051934	0.13	0.251	0
USH1C	0	3.87140092334125	0.136	0.016	0
ARSE	0	3.22958142579909	0.138	0.018	0
DSP	0	2.30476608558539	0.156	0.036	0
SLC39A4	0	1.64594365962286	0.204	0.084	0
RND3	0	1.87958205639517	0.195	0.076	0
PRAP1	0	6.90425776585169	0.131	0.012	0
PRR15L	0	4.56963428560244	0.129	0.01	0
EFNA1	0	3.14104771896954	0.149	0.03	0
IFITM3	0	0.550398442716075	0.51	0.391	0
TBC1D10C	0	-0.794595269701039	0.128	0.247	0
ALDH2	0	1.21203297251961	0.24	0.121	0
STAP2	0	3.4240471569737	0.142	0.023	0
TFF3	0	1.29316976086819	0.429	0.31	0
CD3G	0	-0.723496704451023	0.154	0.271	0
VIL1	0	4.02413345174429	0.134	0.017	0
CDH17	0	4.17806654265238	0.135	0.018	0
PKP3	0	4.63522389906213	0.132	0.015	0
POF1B	0	2.74530644213327	0.142	0.025	0
TSC22D1	0	0.867439072986836	0.275	0.159	0
LBH	0	-0.609171332297146	0.198	0.314	0
PCBD1	0	1.1900967958113	0.297	0.181	0
AP1M2	0	4.69341415672869	0.124	0.008	0
SH3YL1	0	1.16780265404504	0.188	0.073	0
QPRT	0	1.92284456325199	0.16	0.045	0
PLPP2	0	4.5153961147632	0.131	0.016	0
CTSC	0	-0.744077646076371	0.264	0.379	0
PPP1R1B	0	3.24089041712456	0.142	0.027	0
JUP	0	2.01516772708832	0.157	0.042	0
ITM2A	0	-0.567845205325216	0.181	0.296	0
WAS	0	-0.838833997906881	0.107	0.221	0
IFI16	0	-0.685920942167656	0.135	0.248	0
ZNF331	0	-0.604937174454294	0.194	0.307	0
ICAM3	0	-0.604808710438529	0.231	0.344	0
CHMP4B	0	1.20615587727996	0.229	0.117	0
FERMT3	0	-0.901298288842415	0.099	0.211	0
ERBB3	0	2.37087470574298	0.139	0.028	0
RNASE1	0	1.12984353400294	0.201	0.09	0
CDX2	0	3.99531463798205	0.126	0.015	0
HDHD3	0	1.64008412461446	0.172	0.061	0
SPINT2	0	1.20824578225532	0.285	0.174	0
PPP1R16A	0	2.51800935844931	0.152	0.042	0
GDF15	0	3.22147445192529	0.143	0.033	0
GMDS	0	0.948604491031343	0.254	0.145	0
ASCL2	0	3.43613221454155	0.138	0.029	0
PHLDA2	0	1.36267325031591	0.234	0.125	0
COMT	0	0.727228314496539	0.342	0.233	0
C10orf99	0	4.99327892972012	0.127	0.018	0
CD27	0	-0.726792934982196	0.126	0.235	0
TMEM54	0	3.84906882244043	0.133	0.025	0
MISP	0	4.42353843285995	0.127	0.019	0
ABHD11	0	2.23762311730756	0.149	0.041	0
ITGA4	0	-0.718706438492332	0.12	0.227	0
SNHG18	0	2.64798718006622	0.139	0.032	0
PTPN6	0	-0.819284248864729	0.144	0.251	0
PIM2	0	-0.710889297742428	0.142	0.249	0
RGS19	0	-0.860254533816836	0.108	0.215	0
ARPC1A	0	0.804811801386461	0.278	0.172	0
RCSD1	0	-0.737586343705082	0.112	0.218	0
S100A6	0	0.788939011896701	0.803	0.698	0
ASL	0	1.48660643930839	0.196	0.091	0
AP1S1	0	1.23786816404208	0.203	0.098	0
MT1E	0	1.50128363802504	0.253	0.148	0
GCSH	0	1.27170263857258	0.194	0.089	0
TNF	0	-0.658226718178227	0.14	0.245	0
CCL4	0	-0.640667489380163	0.154	0.258	0
HSBP1	0	0.747669230770984	0.342	0.239	0
TNFAIP8	0	-0.72121975497068	0.127	0.23	0
MT1G	0	3.12737171730612	0.199	0.096	0
ARHGAP9	0	-0.742719286124452	0.111	0.214	0
CYSTM1	0	1.0963996988679	0.241	0.138	0
SERINC2	0	3.33931299919904	0.129	0.027	0
ACY1	0	1.67023559347725	0.155	0.053	0
CDX1	0	5.81862269108602	0.116	0.014	0
LAD1	0	4.69235396063116	0.113	0.012	0
GPR160	0	2.04167510150777	0.14	0.039	0
PRSS23	0	1.14411077683229	0.166	0.065	0
SPINT1	0	2.5307925654015	0.139	0.038	0
CDH1	0	6.37443224189411	0.108	0.007	0
TXN	0	0.778550379962649	0.562	0.462	0
SLIRP	0	0.872976146180019	0.276	0.176	0
IL16	0	-0.78954382727743	0.097	0.197	0
LAT	0	-0.769918098721499	0.127	0.227	0
FERMT1	0	4.10900346090427	0.113	0.013	0
SASH3	0	-0.891126982154158	0.087	0.187	0
CD247	0	-0.853309054675418	0.109	0.209	0
CD96	0	-0.798361052621373	0.11	0.21	0
MUC3A	0	4.53018851638264	0.113	0.014	0
TIMM13	0	0.861211898505688	0.29	0.191	0
AHCY	0	1.19758493336167	0.236	0.137	0
ATP5ME	0	0.659911089889275	0.452	0.354	0
PDZK1IP1	0	4.9646071502395	0.106	0.008	0
PIGR	0	2.50968486653325	0.232	0.134	0
SLC44A4	0	3.67751869284626	0.127	0.029	0
NQO1	0	2.46176537638371	0.132	0.034	0
KLK1	0	2.09543145242522	0.138	0.04	0
TIMP3	0	1.12540596025814	0.189	0.091	0
NPDC1	0	1.1010797941806	0.206	0.108	0
CCND1	0	1.74518709278242	0.145	0.047	0
BCL2A1	0	-0.62816470460335	0.114	0.212	0
ETS2	0	1.0831822411303	0.208	0.11	0
PARVG	0	-0.984832143018212	0.076	0.174	0
S100A10	0	0.64318144779052	0.685	0.588	0
DOCK8	0	-0.803329400340357	0.095	0.192	0
EPS8L2	0	1.54617668881252	0.155	0.058	0
CCL15	0	4.06437423048995	0.108	0.011	0
IGFBP4	0	0.788831907687982	0.214	0.117	0
PCK1	0	2.49947884283467	0.143	0.046	0
CNN3	0	0.945255060040971	0.183	0.087	0
EPS8L3	0	4.46565948326264	0.114	0.018	0
ANXA3	0	2.66872600453185	0.116	0.02	0
DOK2	0	-0.755551294614059	0.1	0.196	0
GGH	0	1.98559699295889	0.149	0.053	0
ALDH1A1	0	1.42109737623332	0.159	0.063	0
MACROD1	0	2.01503515900847	0.124	0.028	0
EBPL	0	0.718015113632102	0.219	0.123	0
RNASE4	0	1.26568429553621	0.156	0.06	0
ATP1B1	0	1.30260660835109	0.174	0.078	0
MAPK13	0	1.5180814698674	0.146	0.05	0
EMP2	0	1.42149730445157	0.166	0.071	0
PON2	0	1.06250484533531	0.171	0.077	0
AMACR	0	2.34924439193421	0.118	0.024	0
MAL2	0	5.91739169034666	0.1	0.006	0
AGPAT2	0	1.06530761249286	0.218	0.124	0
IGF2	0	2.5879828245067	0.153	0.059	0
GRTP1	0	4.54555477828335	0.101	0.007	0
ID1	0	1.10624541592123	0.238	0.144	0
GAS6	0	1.28286641552696	0.176	0.082	0
S100P	0	4.03669466680558	0.106	0.013	0
GZMA	0	-0.882192558611245	0.102	0.194	0
NCF4	0	-0.821733292029285	0.075	0.167	0
TRABD2A	0	1.99462491436056	0.122	0.03	0
ABI3	0	-1.04583283303779	0.068	0.16	0
CD79B	0	-1.05432723119801	0.064	0.156	0
MRPL12	0	1.04686745862389	0.246	0.154	0
RAB13	0	1.12789866519226	0.176	0.084	0
MGST2	0	1.32397105847345	0.169	0.078	0
SELENOP	0	0.889604398085296	0.203	0.112	0
SPR	0	2.48979295274049	0.118	0.027	0
ANO9	0	1.67357799695469	0.142	0.051	0
TMEM98	0	1.88725307742113	0.125	0.034	0
RPS4Y1	0	-1.00119315172455	0.07	0.161	0
LPXN	0	-0.870194634920641	0.079	0.169	0
TRAF3IP3	0	-0.835145730727046	0.088	0.178	0
IL10RA	0	-0.713734293661101	0.096	0.186	0
TRAC	0	-0.892356390559932	0.082	0.172	0
WASL	0	1.11809993616085	0.16	0.071	0
CBLC	0	4.87518603901192	0.101	0.012	0
MGST1	0	2.99200441819738	0.118	0.029	0
GGCT	0	0.950579306098138	0.206	0.117	0
CYC1	0	0.780695170586648	0.361	0.272	0
ZNF703	0	1.9405155489361	0.114	0.026	0
CTNND1	0	1.66914489474413	0.141	0.053	0
MCRIP2	0	1.03621621387826	0.173	0.085	0
HSD11B2	0	3.4370190948188	0.115	0.028	0
HOXB7	0	2.20682643169132	0.115	0.028	0
ITGA6	0	1.38780473118944	0.153	0.066	0
PIGZ	0	3.31911876493205	0.111	0.024	0
ST14	0	2.34723312136598	0.128	0.041	0
CD38	0	-1.03759584083887	0.051	0.137	0
SIT1	0	-0.94940276830802	0.078	0.164	0
TSPAN1	0	3.98588155209603	0.11	0.024	0
IDH1	0	1.29682360275738	0.155	0.069	0
PTPRK	0	1.66255308736227	0.122	0.036	0
ASPH	0	0.925896134498776	0.175	0.089	0
GALE	0	1.75375957735367	0.133	0.048	0
CD8A	0	-0.995731196574142	0.083	0.167	0
ADIRF	0	1.62801314932225	0.134	0.05	0
PAICS	0	1.15404399457242	0.15	0.066	0
MAP7	0	2.16522038433323	0.104	0.02	0
CDHR5	0	4.11363797408686	0.12	0.036	0
PYCR1	0	1.38318772456791	0.123	0.039	0
RTKN	0	1.96157081361112	0.109	0.026	0
HOPX	0	-1.0588086523603	0.072	0.155	0
SELPLG	0	-0.870046213322203	0.075	0.158	0
NTHL1	0	1.3165493261134	0.136	0.054	0
CLU	0	1.08823470787891	0.162	0.081	0
AKR1C3	0	2.5737744000271	0.101	0.02	0
CRACR2B	0	1.62211364481004	0.129	0.048	0
MS4A1	0	-1.03704386497289	0.071	0.152	0
CTTN	0	1.96194990126571	0.112	0.031	0
CDC42EP5	0	2.78669055360572	0.109	0.028	0
HLA-DMB	0	-1.11049145092909	0.069	0.15	0
NET1	0	1.11370321157676	0.149	0.068	0
FN3K	0	1.48004651640411	0.123	0.042	0
SEMA3B	0	1.69997340573598	0.135	0.055	0
ITGB4	0	1.92926869043664	0.116	0.036	0
GOLM1	0	2.6998041339775	0.106	0.026	0
HEBP2	0	1.17568474130723	0.138	0.059	0
HILPDA	0	1.16621732323477	0.131	0.052	0
PTK2	0	1.04875299845876	0.137	0.058	0
SLC12A2	0	1.9661364587113	0.11	0.031	0
MUC5B	0	3.7514275569756	0.105	0.026	0
LTBR	0	1.38086439811174	0.15	0.071	0
CAMK2N1	0	2.51610032084954	0.102	0.023	0
DGAT1	0	1.92314290172979	0.12	0.041	0
TCEA3	0	1.96268138471456	0.116	0.038	0
CASP6	0	1.09508333342266	0.129	0.051	0
YAE1	0	1.68203151796281	0.109	0.031	0
AK1	0	1.74894766474402	0.12	0.042	0
MT1M	0	1.5695847956334	0.145	0.067	0
LAPTM4B	0	1.98415890672382	0.1	0.023	0
C8orf33	0	1.15400694778396	0.129	0.052	0
LAT2	0	-1.10296169383951	0.047	0.124	0
SDC4	0	1.21421420369427	0.129	0.054	0
LMO7	0	1.63725150600757	0.106	0.031	0
LSR	0	1.33068419537267	0.116	0.042	0
RAB40B	0	1.53226727106729	0.102	0.028	0
UGDH	0	1.52225841737331	0.116	0.043	0
SLC22A18	0	1.35062111838825	0.132	0.06	0
KRT20	0	2.33933974469699	0.105	0.033	0
LLGL2	0	1.81359406149652	0.12	0.048	0
FHL2	0	1.6158567893096	0.103	0.032	0
ICA1	0	1.07110298716296	0.111	0.041	0
ANG	0	1.28792616429868	0.113	0.043	0
CES2	0	1.95987328767713	0.112	0.042	0
PLA2G2A	0	4.25129247590728	0.112	0.043	0
WLS	0	1.23051787220914	0.117	0.048	0
TSPAN15	0	1.31638034688887	0.114	0.045	0
GPR35	0	1.51628788059159	0.104	0.035	0
BDH1	0	1.4309501767906	0.1	0.033	0
SEPTIN10	0	1.31017371053675	0.111	0.045	0
SPI1	0	-1.21874303245847	0.04	0.106	0
CD19	0	-1.24908600844527	0.041	0.105	0
ACSS2	0	1.72507718004153	0.1	0.036	0
PPDPF	0	0.578465797334625	0.709	0.653	0
TIGIT	7.49891540471919e-305	-0.903390614486589	0.079	0.161	1.78976613964433e-300
EXOSC4	7.23925145674341e-304	0.962516067780709	0.177	0.094	1.72779214518095e-299
RTL8A	3.32784199555151e-303	0.861498955097259	0.175	0.09	7.94256049078278e-299
ETHE1	2.04119563999779e-302	0.969934537419005	0.247	0.152	4.87172163398272e-298
ANXA6	2.36532021574809e-302	-0.622627089574342	0.205	0.313	5.64530975892596e-298
ACOT13	1.63329592073314e-301	1.06277234557976	0.16	0.081	3.89818737401379e-297
HNMT	3.78850907395189e-301	1.26534185036792	0.131	0.06	9.04203460680097e-297
CYB5A	1.88703655932866e-299	0.773113536871396	0.258	0.159	4.50379015614972e-295
ACP5	3.16631554551585e-299	-0.901127400514185	0.132	0.221	7.55704531248268e-295
HMGB3	4.66994155797284e-298	1.35761714958074	0.124	0.055	1.11457495164138e-293
NR3C1	9.82823121082669e-296	-0.58178937358626	0.165	0.271	2.34570394308801e-291
EVI2B	4.08671987690785e-295	-0.730615160706325	0.081	0.163	9.75377433021597e-291
PRDM1	4.51158638050552e-295	-0.644359941225579	0.09	0.175	1.07678032143525e-290
ANXA2	1.65978433141993e-293	0.55141907018222	0.471	0.365	3.96140726379994e-289
AC243960.1	5.05840423031489e-293	-0.925674094041609	0.066	0.14	1.20728933764925e-288
ZKSCAN1	1.65018593932846e-292	0.944409076109936	0.13	0.059	3.93849878139524e-288
MANBAL	3.28691711801521e-292	1.00966734994796	0.11	0.045	7.84488508556691e-288
SOCS1	6.19279207085858e-291	-0.630104869390512	0.181	0.283	1.47803368355182e-286
SP140	3.29427999036222e-290	-0.832782741532662	0.062	0.135	7.86245805299751e-286
CLEC2D	4.666955027519e-290	-0.87279936776876	0.073	0.15	1.11386215641796e-285
GBP5	6.45694259045245e-289	-0.76989382106279	0.089	0.172	1.54107848806329e-284
RUNX3	1.04229586744977e-288	-0.791652607497081	0.078	0.158	2.48764754684236e-284
MRPS18A	2.91817155585362e-285	0.88272476234444	0.158	0.08	6.96480005235584e-281
KLRB1	5.21994078366317e-282	-0.645877091720196	0.156	0.254	1.24584326683689e-277
CKLF	1.33104373169376e-281	-0.502630191810575	0.311	0.414	3.1768020744335e-277
KLF3	1.91843843584606e-281	0.838268460800796	0.155	0.078	4.5787370148338e-277
EMB	1.97321958142945e-280	-0.775637984071193	0.092	0.173	4.70948317499767e-276
ITGB7	3.8545325335593e-280	-0.866616073453432	0.055	0.123	9.19961279784598e-276
VPREB3	3.90378363569328e-280	-1.06775961492412	0.052	0.118	9.31716040330916e-276
GPR65	7.31224718027708e-280	-0.723827614115915	0.091	0.174	1.74521403451673e-275
BATF	1.01666269698826e-278	-0.657250686023893	0.124	0.216	2.42646885890188e-274
CMAS	1.25567586642069e-278	0.957052762319647	0.155	0.079	2.99692159038627e-274
APOBEC3G	1.31381864359363e-276	-0.862843036704155	0.078	0.155	3.13569095666491e-272
COMTD1	2.7836964777118e-276	0.897625668761848	0.227	0.139	6.64384838335474e-272
MAP4K1	7.83411298532931e-276	-0.83851484133	0.069	0.142	1.86976774620855e-271
HES1	8.44001117684508e-276	1.17969486603779	0.133	0.063	2.01437746757761e-271
NDRG2	2.06897872812883e-274	1.09639081239493	0.144	0.072	4.93803153042507e-270
ZAP70	9.89226464202981e-274	-0.746443217766896	0.101	0.185	2.36098680211326e-269
SAMSN1	1.35468623302431e-273	-0.553193052065918	0.123	0.215	3.23322963235913e-269
RFTN1	1.04812163090405e-272	-0.935452141278422	0.052	0.118	2.5015518964787e-268
CD40	1.45673133883212e-272	-0.894226953910738	0.075	0.149	3.47678068639062e-268
TP53I3	3.66288627230272e-272	1.57574432490237	0.121	0.056	8.74221066610491e-268
RGS10	8.86877289212395e-272	-0.582982171876237	0.258	0.357	2.11671002616322e-267
ST8SIA4	2.07161548207586e-271	-0.7495602317357	0.065	0.137	4.94432467107045e-267
TNFRSF18	3.77152436925469e-271	-0.85646986240702	0.062	0.132	9.00149721210018e-267
CISD3	1.12572338817852e-270	0.912758864714947	0.25	0.163	2.68676401056568e-266
WIPF1	2.67719791587215e-270	-0.570337151114455	0.138	0.234	6.38966826581205e-266
VEGFA	5.30298574584921e-270	1.28951762236223	0.123	0.057	1.26566360796183e-265
ARL2	5.49505394409928e-269	0.68047717820611	0.276	0.179	1.31150452483818e-264
SKAP1	1.53474752174347e-268	-0.706239296173144	0.141	0.232	3.66298191014514e-264
P2RX5	2.22553537432974e-267	-1.09331800048669	0.049	0.112	5.3116852779128e-263
FCGRT	7.0591419467454e-267	0.676122759951989	0.292	0.192	1.68480540842972e-262
CCDC69	1.16061790564353e-266	-1.13885093039889	0.045	0.106	2.7700467553994e-262
SP100	1.49080779050752e-265	-0.607359729042764	0.228	0.326	3.55811095360429e-261
CCN2	1.81114332333263e-265	1.1075962038348	0.124	0.058	4.32265576979799e-261
ICAM1	1.27729948811462e-264	-0.566499157638406	0.129	0.219	3.04853068828317e-260
SPOCK2	1.92686162628284e-264	-0.594815403759167	0.156	0.253	4.59884064344925e-260
LY9	4.87020760954425e-263	-0.79744458376337	0.079	0.154	1.16237245016993e-258
REL	3.67291472387331e-262	-0.528667959221241	0.25	0.355	8.76614557146842e-258
PTPN7	1.03567655543151e-260	-0.733367059731179	0.075	0.148	2.47184923484839e-256
PTMS	2.82083648531357e-260	0.638423070151391	0.279	0.184	6.7324904394979e-256
PCK2	8.80147760845286e-260	0.905286903484674	0.143	0.071	2.10064866080944e-255
MYO1G	1.01434950702042e-258	-0.937475437729892	0.055	0.119	2.42094796840564e-254
FCMR	1.2065113926419e-258	-0.744540001069039	0.108	0.19	2.87958074081843e-254
HSBP1L1	5.23916012142398e-257	1.10223025426396	0.111	0.049	1.25043034618026e-252
MMAB	5.97536428962144e-257	0.966909442943939	0.113	0.051	1.42614019500395e-252
MGLL	1.05125616596425e-256	1.21284990183152	0.158	0.086	2.50903309130686e-252
DSTN	1.92028067987572e-256	0.649094854177502	0.343	0.246	4.58313389865938e-252
CARD16	2.55244951730844e-256	-0.517316317967207	0.179	0.277	6.09193126296006e-252
S100A13	1.18820256822736e-255	0.901096802276315	0.172	0.095	2.83588306958824e-251
PPP1R14B	1.01722347656289e-254	0.923606474917792	0.103	0.044	2.42780727151265e-250
NDUFC1	3.35606697833639e-254	0.65145652342942	0.358	0.265	8.00992505719545e-250
MRPL13	4.83882301252759e-254	0.815646853743091	0.213	0.131	1.15488188839996e-249
TCIM	6.68181225969262e-254	1.21302078749305	0.109	0.048	1.59474813202084e-249
TRAP1	1.39662807039993e-253	0.777201206635267	0.178	0.1	3.33333221562351e-249
PAM16	4.3514097662658e-253	0.730482599142793	0.192	0.11	1.03855096891466e-248
FCGR2B	1.13236209658908e-252	-0.863357936596524	0.048	0.108	2.70260861592915e-248
GIMAP4	1.20862337506051e-252	-0.663422110652656	0.099	0.179	2.88462140925692e-248
PSMG1	1.33569852218751e-251	0.920466939147728	0.149	0.078	3.18791166290493e-247
CSK	4.35332407437839e-251	-0.74028479440727	0.151	0.236	1.03900785683189e-246
SLC44A1	7.51188276977958e-251	0.911940267333929	0.134	0.066	1.79286106066329e-246
ANKRD44	1.22238434425239e-250	-0.697880836296265	0.088	0.164	2.91746471442717e-246
NUPR1	1.52486928802263e-250	1.25975839529775	0.149	0.08	3.6394055297236e-246
TXNDC17	3.59254294038794e-250	0.784578504894322	0.27	0.182	8.57432223582389e-246
TRBC1	1.856631387411e-249	-0.70772996045316	0.11	0.191	4.43122213233384e-245
TSPAN3	3.04715266726533e-249	0.717570027431566	0.248	0.159	7.27263927096216e-245
MATN2	5.52759318539719e-249	1.14996398984802	0.117	0.055	1.31927066555875e-244
MRPL15	1.40930962894892e-248	0.858778955859866	0.175	0.1	3.36359929141239e-244
NCKAP1L	5.11312320038503e-247	-0.804927118103823	0.051	0.113	1.22034911423589e-242
RHOG	8.20050156073095e-247	-0.559410329978797	0.264	0.359	1.95721370749966e-242
FLNB	1.07107596936652e-246	1.26894750137975	0.109	0.05	2.55633701608708e-242
CRYL1	1.29307881505027e-246	0.796595252138848	0.196	0.115	3.08619120788049e-242
RASSF7	4.12451064618735e-246	0.800871033570571	0.199	0.118	9.84396955925536e-242
SH2D2A	4.42526987067036e-246	-0.788721138683454	0.12	0.2	1.0561791600329e-241
CCL4L2	7.12476583931139e-246	-0.70366886835969	0.086	0.16	1.70046786286845e-241
BIRC3	1.64595400044294e-245	-0.584912401114227	0.144	0.232	3.92839841285716e-241
MRPS35	3.08645798925348e-245	0.744380511084055	0.217	0.134	7.36644928295129e-241
MRPS33	2.14410909960314e-243	0.763942410738495	0.187	0.108	5.11734518802281e-239
PRKCH	1.49110232836374e-242	-0.770569874791513	0.089	0.164	3.55881392710573e-238
SIRPG	3.36138863133018e-242	-0.850246841725303	0.068	0.136	8.02262624639574e-238
GIMAP7	1.03619176513888e-240	-0.68528074430772	0.097	0.173	2.47307888585696e-236
IKZF1	1.0987768945022e-240	-0.65793582599182	0.088	0.163	2.62245081410839e-236
TRIM22	2.24996586652241e-239	-0.63113279948612	0.122	0.205	5.36999353362904e-235
GFPT1	5.60512043884428e-239	0.791557696566711	0.145	0.075	1.33777409513896e-234
CD4	2.50326042590666e-238	-0.724612247674146	0.056	0.119	5.97453165851141e-234
RASAL3	1.33603123444846e-237	-0.736059290482177	0.076	0.146	3.18870574725814e-233
NOP16	1.8951119603093e-237	0.796708205321082	0.154	0.083	4.5230637156702e-233
TNFRSF1B	3.0956915939163e-237	-0.678703158780737	0.104	0.181	7.38848712720003e-233
F11R	4.20044480345999e-237	0.886718066114763	0.115	0.054	1.0025201612418e-232
SERPINB6	7.57752373767255e-237	0.841397810885702	0.195	0.116	1.80852759047031e-232
TGFB1	3.51574199826828e-236	-0.569700841895335	0.118	0.2	8.3910214272669e-232
FNBP1	2.51206103963941e-234	-0.511544557225794	0.164	0.255	5.99553608330739e-230
HDGF	2.83142235373168e-234	0.766120298681507	0.127	0.063	6.75775573165139e-230
PLEK	4.70945245434121e-234	-0.703286178618725	0.058	0.12	1.12400501727762e-229
RILPL2	1.15118698497449e-232	-0.59263395872993	0.127	0.21	2.74753797703861e-228
FYN	1.46748520678034e-232	-0.659945835509386	0.134	0.216	3.50244694302264e-228
IL2RB	1.40741296733303e-230	-0.938124898533141	0.051	0.11	3.35907252913375e-226
TNFRSF12A	1.16648141691114e-229	1.04663620541191	0.104	0.048	2.78404119774181e-225
TATDN1	3.86551854750266e-229	0.608179446504012	0.19	0.111	9.22583311732459e-225
DBNDD2	4.42416269404413e-229	0.744450630451706	0.213	0.133	1.05591491018751e-224
ARHGEF1	5.7066198378968e-229	-0.528354184944112	0.259	0.354	1.36199895671083e-224
DEF6	3.75108733147535e-228	-0.612898011197677	0.142	0.226	8.95272013403222e-224
PSMB5	8.88686566969014e-228	0.717401004700291	0.245	0.161	2.12102822938495e-223
RASSF5	1.91889947977154e-227	-0.685169401853185	0.089	0.161	4.57983738837074e-223
TDP2	3.47641576195204e-227	0.891574242688379	0.136	0.071	8.29716149905092e-223
MRPS17	5.01552563318957e-227	0.763042916894034	0.138	0.072	1.19705550287335e-222
ARHGAP4	5.97667922088274e-227	-0.579336028038068	0.132	0.215	1.42645402964808e-222
GZMM	2.23207902220878e-226	-0.635351622596915	0.12	0.2	5.3273030023057e-222
NDUFV3	1.1769640997837e-225	0.716185110321117	0.209	0.129	2.80906021695376e-221
CXCL3	1.32649072245616e-225	1.23362072599873	0.109	0.052	3.16593540728613e-221
LACTB2	1.1679423777725e-224	0.892405824783837	0.1	0.045	2.78752807302964e-220
MUC12	1.26981595704757e-223	2.13274818946411	0.116	0.06	3.03066974468543e-219
PTPN22	1.33726850445512e-223	-0.691128368343603	0.082	0.152	3.19165873958303e-219
ARHGAP30	5.41425845687806e-223	-0.803611123119355	0.058	0.119	1.29222106590309e-218
MT1X	1.16268731282921e-222	0.784390153277395	0.32	0.234	2.77498580952946e-218
EPB41L2	1.7346835867249e-222	0.988243212064052	0.133	0.07	4.14016931643632e-218
PRF1	2.38336528397822e-222	-0.856337591554976	0.063	0.125	5.68837792327082e-218
UBE2L6	1.18305829207372e-220	-0.566781708113097	0.219	0.306	2.82360522569235e-216
DUSP4	2.44499494307776e-220	-0.753962591203186	0.098	0.17	5.83546943064369e-216
MCUB	1.15617973767603e-219	-0.570985156507486	0.128	0.209	2.75945417991138e-215
CHD7	1.40918074893389e-219	0.740031836879773	0.109	0.051	3.3632916934805e-215
TMEM63A	1.07304105706723e-218	0.924036836871298	0.104	0.048	2.56102709090236e-214
ITPRID2	2.03091504867028e-218	1.05442371549513	0.119	0.06	4.84718494666136e-214
OSTF1	5.33156963456678e-218	-0.55010326674017	0.268	0.352	1.27248572468205e-213
SLA	1.59282067079508e-217	-0.700976450078503	0.078	0.144	3.80158509498661e-213
HOOK2	2.08551553336025e-217	0.849827038648068	0.138	0.073	4.97749992347091e-213
FAM234A	4.98958559900947e-217	0.95327909208339	0.101	0.046	1.19086439491559e-212
IMMP2L	3.50942176762996e-216	0.727899895699741	0.102	0.047	8.37593693280243e-212
EI24	1.46838695926512e-215	0.718467135516779	0.138	0.073	3.50459915567807e-211
CRYAB	2.314750897458e-215	1.13456548845846	0.112	0.055	5.524615966963e-211
RHOF	7.47454805447041e-215	-0.681988178395551	0.109	0.183	1.78395038416045e-210
CCL3	2.45411180807623e-214	-0.680233728516386	0.075	0.141	5.85722865233554e-210
SPATS2L	3.00875584021675e-213	0.944780246457892	0.132	0.07	7.18099756384531e-209
CTNNA1	3.32461512247626e-212	0.708079531211942	0.198	0.121	7.93485891281409e-208
BIN2	1.04838824596078e-210	-0.644297399967279	0.096	0.166	2.5021882266346e-206
UCHL3	2.3037298864363e-210	0.73019059614786	0.165	0.095	5.49831211995752e-206
SPTBN1	3.72481841322063e-210	0.604495116541102	0.221	0.14	8.89002410683368e-206
PPP3CC	7.53921583821729e-210	-0.674380289340096	0.102	0.173	1.79938464410732e-205
TERF2IP	1.43514410238235e-209	-0.557418710188013	0.267	0.349	3.42525842915595e-205
STK4	1.53672697285102e-209	-0.520491761661636	0.234	0.322	3.66770626610353e-205
ANXA2R	3.91449998950001e-209	-0.876443082512137	0.061	0.12	9.34273712493967e-205
TMEM9	4.6937470115695e-209	0.626682913114968	0.175	0.102	1.12025659925129e-204
SERPINE2	5.83854688391322e-209	0.906577146732498	0.12	0.061	1.39348598478357e-204
H2AFJ	4.59942678248856e-208	0.525655578181975	0.406	0.318	1.09774519017654e-203
GSTM3	1.63661092073497e-207	0.655972249872913	0.148	0.081	3.90609928451815e-203
FAM210B	5.46015713215537e-207	0.873151549554313	0.1	0.047	1.30317570273152e-202
TAP1	5.86916606285568e-207	-0.604689424989475	0.198	0.279	1.40079386422176e-202
EIF3B	2.04306987245165e-206	0.869958238936941	0.11	0.054	4.87619486458035e-202
SH3KBP1	2.56237492496996e-206	-0.599180696761083	0.135	0.212	6.1156202334258e-202
MRPL14	1.01259566356446e-205	0.673899167616847	0.272	0.194	2.4167620702293e-201
HEBP1	7.26579854830127e-205	0.653641390007776	0.178	0.106	1.73412813952306e-200
CCN1	1.22311390253202e-204	0.951508655797733	0.133	0.072	2.91920595117318e-200
DOCK2	1.44894659992595e-202	-0.741261145874819	0.053	0.108	3.45820085004326e-198
ENTPD6	3.71893875434536e-202	0.979633739065127	0.119	0.061	8.87599112499608e-198
DKC1	4.25491296965404e-202	0.616107103202079	0.133	0.071	1.01552007846733e-197
TMEM106C	4.62094305465146e-202	0.698895892556914	0.188	0.115	1.10288047885366e-197
DCTPP1	6.77340002387191e-202	0.761273384292991	0.182	0.111	1.61660738369751e-197
LAIR1	8.25118031749908e-202	-0.799888692966575	0.054	0.109	1.9693092063775e-197
SLC25A13	1.25962859129038e-201	0.803296289368471	0.11	0.054	3.00635555883276e-197
COA3	1.31104765895118e-201	0.738188493497235	0.281	0.205	3.12907744761879e-197
NCBP2AS2	1.37713549414786e-200	0.593395180784075	0.212	0.135	3.28680928388271e-196
MSRB1	1.51830678714187e-200	0.871665901981712	0.11	0.055	3.62374280887149e-196
ATP5MC1	3.42617070744773e-199	0.604873978325015	0.378	0.306	8.17724162746549e-195
EVI2A	1.83821106416396e-198	-0.738446441565723	0.054	0.11	4.38725834684013e-194
CASP4	4.73513207281838e-197	-0.629457083409079	0.131	0.204	1.13013397181956e-192
EIF6	6.6016081218184e-197	0.671979554082499	0.301	0.228	1.5756058104344e-192
SNRPE	1.60777902344687e-196	0.645335403817228	0.265	0.187	3.83728619526064e-192
PSTPIP1	9.68437684599671e-196	-0.749321001259118	0.088	0.152	2.31137022183403e-191
NORAD	1.14503350278739e-195	0.511566580084774	0.236	0.153	2.73285146110266e-191
NAPRT	2.49105410761116e-195	0.900819262996222	0.171	0.104	5.94539883863555e-191
KLRD1	8.46275164045501e-194	-0.863343528223556	0.052	0.105	2.0198049340274e-189
HIGD1A	9.65355215221305e-194	0.909447083293853	0.135	0.075	2.30401329216869e-189
MRPS25	1.80057189753139e-193	0.643894972023813	0.199	0.125	4.29742494783818e-189
C19orf48	3.91688603021517e-193	0.709917372442576	0.156	0.091	9.34843188831454e-189
FMNL1	4.47444898348207e-193	-0.643957707089191	0.057	0.113	1.06791673888767e-188
RHOBTB3	4.68319713149958e-193	0.906331355984348	0.101	0.049	1.11773865937501e-188
PFDN4	1.48507426240621e-192	0.612322528248025	0.175	0.105	3.5444267420849e-188
CREM	2.15945165219774e-192	-0.51012142332621	0.179	0.262	5.15396325830034e-188
JAML	2.43838529839179e-192	-0.794720645940884	0.062	0.118	5.81969419167168e-188
MRPL2	3.05360498720772e-192	0.583825239161449	0.167	0.098	7.28803902296866e-188
NFKBID	4.29841191920193e-192	-0.677081838665421	0.073	0.133	1.02590197275592e-187
AC007384.1	6.18380790683507e-192	-0.611584474601606	0.075	0.137	1.47588943312433e-187
ACADS	6.31924180047813e-192	1.12516844980201	0.126	0.069	1.50821344052012e-187
C16orf91	3.49305942318314e-191	0.612134127372794	0.121	0.063	8.3368849253112e-187
KIF9	7.94479050820946e-191	0.708480620230997	0.1	0.048	1.89618315059435e-186
PDHA1	2.35650772562568e-190	0.663319272969411	0.199	0.126	5.62427698875081e-186
EPS8	6.01112542022562e-190	0.74824419771799	0.161	0.095	1.43467530404525e-185
SLC25A1	1.47420869338689e-188	0.578860584292745	0.204	0.13	3.51849388850648e-184
BOP1	3.4275638730078e-188	0.706811316901524	0.12	0.063	8.18056669570772e-184
SOD3	7.13594763974615e-188	0.777107341785794	0.129	0.07	1.70313662317821e-183
IKZF3	9.44653018552625e-188	-0.73410032654243	0.063	0.119	2.25460335937955e-183
SNX10	1.15173609632135e-187	-0.828890637548641	0.05	0.101	2.74884854109017e-183
HACD4	1.24712467922995e-187	-0.657003648293151	0.057	0.111	2.97651247191812e-183
CYBC1	2.07257806632999e-187	-0.578907701289378	0.165	0.239	4.9466220709098e-183
PSMG4	1.41405078601484e-186	0.631485616304374	0.158	0.093	3.37491501098161e-182
KLF4	6.26021618115924e-186	0.809105955492533	0.216	0.144	1.49412579595727e-181
MRPS28	7.5865125034817e-186	0.584634214773052	0.136	0.075	1.81067293920598e-181
SLAMF1	1.49040740369849e-185	-0.804222375009681	0.049	0.101	3.55715535040718e-181
TSTA3	1.91488567704365e-185	0.665484468364641	0.226	0.152	4.57025764540007e-181
ZNF664	4.14241894088467e-185	0.704228956908565	0.1	0.049	9.88671128620945e-181
SRPK1	4.50376806385963e-185	0.558977469276015	0.181	0.112	1.07491432380138e-180
MAGEF1	2.87913417957344e-184	0.734369764209951	0.121	0.065	6.87162954638794e-180
CEBPD	5.99183329426351e-184	0.626114087956484	0.198	0.126	1.43007085234187e-179
CYFIP2	3.52527525505861e-183	-0.825387835818608	0.086	0.147	8.4137744512484e-179
DYNLT1	6.13417431172077e-183	0.527372635398542	0.3	0.216	1.4640433829784e-178
A1BG	6.69090443866954e-183	-0.550355650572792	0.103	0.17	1.59691816237726e-178
SLC52A2	6.36450789260092e-182	0.690869408400572	0.166	0.101	1.51901709872706e-177
QTRT1	9.86785590395588e-182	0.704851908464749	0.197	0.126	2.35516116859715e-177
IMPDH2	1.15428311176139e-181	0.547773996766119	0.313	0.235	2.75492750284092e-177
FLT3LG	2.98024813828172e-181	-0.684905157487501	0.099	0.163	7.11295823163697e-177
CYHR1	3.1411369312171e-181	0.648450952529889	0.155	0.091	7.49695151373586e-177
ITGAL	1.72661741096524e-180	-0.807192749571207	0.049	0.1	4.12091777475075e-176
RABL6	2.05235022666599e-180	0.841833593867194	0.115	0.061	4.89834428598372e-176
CD320	3.44903073056553e-180	0.571820011827558	0.217	0.143	8.23180164464075e-176
TYMP	4.84711715264492e-180	-0.556237751212323	0.162	0.234	1.15686145082176e-175
POLD2	5.54157666601887e-180	0.628362911792373	0.179	0.112	1.32260810287872e-175
NDUFAF2	2.53576304177064e-179	0.697421282461926	0.113	0.059	6.05210565179399e-175
SERPINB9	3.50866552736118e-179	-0.608155060057026	0.09	0.153	8.37413201415293e-175
DOCK10	4.76266857462611e-179	-0.689762567445482	0.057	0.11	1.13670610870601e-174
RARRES2	7.1287970270005e-179	0.803457938332885	0.14	0.081	1.70142998643421e-174
UQCC3	9.84068950772199e-179	0.684874056340448	0.179	0.112	2.34867736480801e-174
ADAM15	1.98933613167666e-178	0.915849847242092	0.109	0.057	4.74794854547268e-174
VOPP1	1.94129900809702e-177	-0.659571616029375	0.128	0.195	4.63329834262515e-173
PLEKHB1	2.19921874742099e-177	0.851725596004622	0.1	0.05	5.24887538446969e-173
PAFAH1B3	3.93338077855711e-177	0.578214476604539	0.178	0.111	9.38779990418226e-173
C11orf1	3.47357230430557e-176	0.559613790974249	0.117	0.062	8.29037501868611e-172
HDHD5	4.46993730367048e-176	0.646852200618083	0.119	0.064	1.06683993626703e-171
MTCH2	1.17090276796022e-175	0.691477399544649	0.209	0.139	2.79459363629067e-171
NDRG1	1.6933560118733e-175	0.986936262551314	0.141	0.083	4.04153279353802e-171
GIMAP5	1.77321988692824e-175	-0.611741787865245	0.083	0.143	4.23214390413163e-171
FXYD1	2.78573237329746e-175	0.929668348816131	0.132	0.077	6.64870745534905e-171
GIMAP1	2.80930178057048e-175	-0.695796214983179	0.072	0.129	6.70496055968756e-171
FLI1	1.41351003776998e-174	-0.623713085774636	0.06	0.114	3.37362440714562e-170
IPO5	1.64857564664415e-174	0.536003156229061	0.124	0.067	3.9346554958456e-170
SMIM19	1.68061329689937e-174	0.547693958722811	0.212	0.139	4.01111975570972e-170
ISOC2	1.76771934996534e-174	0.772258902522827	0.176	0.111	4.21901577256228e-170
FAM162A	2.41066677916512e-174	0.593738728239739	0.303	0.225	5.75353840183339e-170
EAF2	4.48399620992881e-174	-0.959405006699456	0.052	0.101	1.07019537542371e-169
AIMP2	4.89831327794414e-174	0.727083072429968	0.119	0.064	1.16908043004693e-169
SERINC5	7.75223852738178e-174	0.580097407777873	0.101	0.051	1.85022676933021e-169
MRPL45	1.83998967214598e-173	0.580773640894489	0.135	0.076	4.39150335051081e-169
EBNA1BP2	4.38830336804102e-173	0.617584765902939	0.159	0.096	1.04735636485035e-168
PDXDC1	1.49574148315182e-172	0.796063687189793	0.125	0.069	3.56988619783846e-168
ACTN1	1.84320381290642e-172	0.681657484567897	0.147	0.086	4.39917454026375e-168
AQP3	1.85316869853094e-172	-0.562621405736387	0.118	0.186	4.4229577327838e-168
POLR2H	2.58348700895829e-172	0.614507485650693	0.207	0.136	6.16600844428076e-168
CTSW	3.78148353392424e-172	-0.70611708837184	0.092	0.152	9.02526675041699e-168
GLA	7.25305809768268e-172	-0.606262270857894	0.161	0.23	1.73108737617393e-167
DMAC1	1.49012215168554e-171	0.555287131150104	0.192	0.123	3.55647453942788e-167
MLLT3	4.12203172009035e-171	0.515116397504759	0.12	0.065	9.83805310633965e-167
IP6K2	5.58356275752481e-171	0.539731588132376	0.215	0.141	1.33262892333845e-166
PLXNB2	3.15573069324445e-170	1.26996580461417	0.104	0.055	7.53178244556653e-166
CD6	4.21331563849538e-170	-0.742174014974002	0.067	0.121	1.00559204343969e-165
NDUFA8	5.52415750414275e-170	0.605836859948358	0.213	0.142	1.31845067151375e-165
SYTL3	5.92364865519964e-170	-0.580547551218347	0.095	0.158	1.4137972245365e-165
CAMK4	1.54916425387975e-169	-0.642618894946424	0.079	0.137	3.69739032473481e-165
MAP3K13	1.5719732391282e-169	0.639461314225948	0.152	0.09	3.75182852982728e-165
TNFRSF4	3.58466601177147e-168	-0.636692206744312	0.075	0.131	8.55552237029496e-164
CNN2	1.25806981877663e-167	-0.512619137381209	0.28	0.349	3.00263523647419e-163
DCAF13	2.65700821292318e-167	0.552163249098581	0.156	0.093	6.34148150178375e-163
LRPPRC	1.05356667150483e-166	0.517909783780574	0.146	0.085	2.51454757488057e-162
PHB	1.26067262586957e-166	0.554116218393501	0.329	0.258	3.0088473561629e-162
UQCRC1	5.06227135645407e-166	0.629236647039905	0.313	0.238	1.20821230464489e-161
CPSF1	1.12666358080744e-165	0.740629221586159	0.106	0.056	2.68900796831312e-161
PIN4	7.31556682387236e-165	0.53711505268082	0.197	0.128	1.74600633385362e-160
TGFBI	7.54077435481202e-165	0.838859749142957	0.108	0.058	1.79975661526299e-160
WDR34	8.34014271729595e-165	0.860159238908822	0.11	0.06	1.99054186233703e-160
DENND2D	3.18756947298626e-164	-0.708245985563338	0.115	0.177	7.60777206117631e-160
IRF8	3.51699741832146e-164	-0.873576593915879	0.108	0.166	8.39401773830782e-160
IFNG	3.52744799853435e-164	-0.748645416535323	0.07	0.124	8.41896013810193e-160
HDDC2	6.30134372441626e-164	0.507548421522701	0.195	0.126	1.50394170670643e-159
SUCLG1	1.13636061464631e-163	0.605008390262641	0.282	0.21	2.71215187897635e-159
SCCPDH	1.98095692636512e-163	0.638353258387787	0.167	0.104	4.72794989615564e-159
EIF4EBP1	2.33005808362145e-163	0.690114032741533	0.189	0.124	5.56114962817932e-159
ARHGAP15	3.76670491655852e-161	-0.559244446145578	0.119	0.185	8.98999462435021e-157
SMAP2	8.03886274832246e-161	-0.557253297383756	0.097	0.157	1.91863537214212e-156
POLR1C	1.02620439232676e-160	0.526487973699875	0.113	0.061	2.44924202316628e-156
SP110	1.67231879289543e-160	-0.650753191379251	0.112	0.174	3.99132326300353e-156
ZFYVE21	1.71349204574398e-160	0.742081176013132	0.134	0.078	4.08959146557715e-156
SH3BP5	9.00913650357727e-160	-0.638365544162723	0.089	0.147	2.15021060930879e-155
AAMDC	1.29519932579974e-159	0.894591508711192	0.11	0.06	3.09125223088623e-155
SCO2	5.4553225328292e-159	0.622409338868604	0.153	0.093	1.30202182891035e-154
HIBADH	1.47704218608475e-158	0.591563931332008	0.127	0.072	3.52525658552847e-154
PMEPA1	3.02652750016137e-158	0.755116647371574	0.102	0.054	7.22341318463515e-154
INF2	3.71507844199643e-158	1.03569324990439	0.121	0.07	8.86677771751289e-154
PDK4	1.9712972750831e-157	0.849844670190721	0.144	0.089	4.70489520644084e-153
COX20	3.21616395200406e-157	0.520998129639167	0.21	0.141	7.67601850424809e-153
ETS1	1.82716367716228e-156	-0.529131561570391	0.103	0.165	4.36089154828321e-152
DNTTIP1	2.14594791992009e-156	0.57622480511155	0.138	0.081	5.12173390047329e-152
RPF2	1.6801429578997e-155	0.560809024009194	0.109	0.059	4.0099971976192e-151
CDK10	5.30962902333837e-155	0.645984805197658	0.172	0.109	1.26724915900017e-150
BZW2	1.0885579496262e-154	0.521290345285427	0.178	0.114	2.59806125837286e-150
EPHX1	1.75414142665467e-154	0.717761715618201	0.108	0.059	4.18660934299671e-150
CUX1	3.10891219933446e-154	0.583689513079991	0.148	0.089	7.42004074615155e-150
SPPL2B	3.11226874109225e-154	0.98026084852185	0.12	0.069	7.42805180436487e-150
GZMH	8.43383648263494e-154	-0.868751517169245	0.056	0.103	2.01290375331048e-149
RESF1	8.62535392092996e-154	-0.573334716851934	0.147	0.212	2.05861322030835e-149
QARS	9.17813374993067e-154	0.797144794395543	0.12	0.068	2.19054518209595e-149
VPS25	3.29437566695464e-153	0.566505936427825	0.183	0.119	7.86268640432064e-149
TIMM8B	3.63368673832502e-153	0.623030707368007	0.256	0.187	8.67252013836032e-149
PUM3	1.04681136878434e-152	0.542332443543354	0.152	0.093	2.4984246938776e-148
PTK2B	1.60762409465794e-152	-0.50308915083488	0.077	0.13	3.83691642672012e-148
STAT4	4.08277814811139e-152	-0.602721218402516	0.07	0.122	9.74436660609744e-148
STX11	6.47861785583377e-152	-0.527817539453865	0.06	0.109	1.54625172365185e-147
PLBD1	1.28348031597376e-151	0.803355243705822	0.106	0.058	3.06328247013458e-147
MRPL19	1.04765335620923e-150	0.533139581998718	0.133	0.078	2.50043426526458e-146
BTN3A2	1.05873833300779e-150	-0.653205584947472	0.1	0.157	2.52689077938969e-146
CISD1	1.53817887758901e-150	0.548450429459393	0.16	0.1	3.67117152714169e-146
PHYH	1.06700808251796e-149	0.527355771511319	0.136	0.08	2.54662819054562e-145
AKR1B1	1.1708722722626e-149	-0.574780860795246	0.123	0.185	2.79452085220914e-145
ANP32E	2.61078165368193e-148	-0.612515256893093	0.137	0.199	6.23115257284266e-144
BRI3	9.08251534758345e-148	0.666488500169239	0.132	0.078	2.16772393800774e-143
PSMB8-AS1	9.68418105866247e-148	-0.637213149786746	0.107	0.165	2.31132349327097e-143
RAB8B	1.14450035316173e-147	-0.532545602877969	0.088	0.144	2.73157899289109e-143
PLOD3	1.8983286555643e-146	0.690273361222837	0.136	0.082	4.53074100223531e-142
ZDHHC3	9.03064122691241e-146	0.575457383152146	0.139	0.084	2.15534314162718e-141
SFXN4	3.08757796917239e-145	0.564582885824233	0.104	0.057	7.36912233902375e-141
CD8B	4.41695156850301e-145	-0.783558056732327	0.08	0.132	1.05419383085461e-140
CD2AP	4.83707330956407e-145	0.628488982981855	0.114	0.065	1.15446428679366e-140
ATP5MPL	5.83241337662238e-145	0.502398314504837	0.386	0.32	1.39202210059846e-140
MARCKS	8.88580384403633e-145	0.609349810363179	0.152	0.095	2.12077480345615e-140
SPARCL1	1.76405051303054e-144	0.908490161548283	0.135	0.085	4.21025935944999e-140
PARP8	1.90999835791799e-144	-0.63017291655622	0.101	0.158	4.55859308084286e-140
DST	3.91258237479762e-144	0.949648918994489	0.133	0.083	9.33816035392949e-140
DNPEP	4.42174973125378e-144	0.515580789473253	0.15	0.093	1.05533900835834e-139
RORA	2.96966758981252e-142	-0.538789877603458	0.112	0.172	7.08770563660555e-138
SWAP70	1.02164453226288e-141	-0.859984974295243	0.071	0.119	2.43835900515181e-137
CASP1	1.25662657308293e-141	-0.566690232067848	0.12	0.179	2.99919064197703e-137
ILVBL	1.30350898429215e-141	0.69627947204361	0.114	0.065	3.11108489281007e-137
PPM1K	1.45540067432635e-141	-0.535333708427439	0.103	0.16	3.4736047894147e-137
ACOT8	1.87424386777868e-141	0.582358040186509	0.123	0.072	4.47325783922739e-137
NECTIN2	2.66820346198759e-141	0.827180365274238	0.128	0.077	6.36820120272579e-137
HADH	1.22139927044928e-140	0.566495360095451	0.164	0.105	2.9151136387813e-136
ITGAE	1.96271205049245e-139	-0.591698008930908	0.173	0.233	4.68440485091032e-135
HACD3	2.51869626793389e-139	0.507918426134359	0.155	0.098	6.01137238267781e-135
INPP5D	3.53693951765374e-139	-0.753769939366071	0.058	0.103	8.44161354678417e-135
TIFA	4.7077296746596e-139	-0.666214279038792	0.078	0.129	1.12359384145101e-134
AK3	2.05664076451252e-138	0.511943757416202	0.166	0.107	4.90858451266204e-134
CBLB	2.22696051922645e-138	-0.557118095312467	0.112	0.17	5.31508667123776e-134
NDUFS3	9.08520426195458e-138	0.546239281969998	0.259	0.191	2.1683657012007e-133
ERI3	4.61015604799695e-137	0.597159540915285	0.155	0.099	1.10030594397543e-132
CTNNAL1	5.13947652346229e-137	0.701650519968087	0.118	0.069	1.22663886185474e-132
WDR60	1.18222886115765e-136	0.808307712743485	0.103	0.058	2.82162562292496e-132
PSMG3	1.42826421063796e-136	0.55945576992264	0.103	0.057	3.40883819152962e-132
CD5	2.06257223786281e-136	-0.659672080341749	0.059	0.105	4.92274116010717e-132
LRP1	2.21531007169893e-136	0.862558383524836	0.119	0.071	5.28728054812385e-132
VAPB	4.90660603408048e-135	0.524499043420886	0.113	0.065	1.17105966215399e-130
UCKL1	5.98947816596679e-135	0.522674578583245	0.146	0.091	1.42950875387129e-130
SH2D1A	1.43547489564303e-134	-0.624893956274763	0.066	0.114	3.42604793343122e-130
RRBP1	2.36737117733399e-134	0.617364321822934	0.27	0.201	5.65020478894302e-130
ACSL5	3.99459314380816e-134	0.513529607697405	0.126	0.075	9.53389545632693e-130
ARFGAP1	7.72870447648599e-134	0.815502992153122	0.103	0.058	1.84460989740291e-129
RAB27A	2.09933716009488e-133	-0.644413082059616	0.079	0.128	5.01048799999846e-129
YBX3	1.28698691956286e-132	0.695548815820137	0.122	0.073	3.07165168092067e-128
S100B	1.71399175582245e-132	1.08625244311741	0.1	0.058	4.09078412362143e-128
CENPX	5.02447727161951e-132	0.547406247931064	0.286	0.219	1.19919199041743e-127
LDLRAD4	7.13671068259711e-132	-0.637189123429644	0.103	0.156	1.70331873861545e-127
DDX1	4.63366378650937e-131	0.545390460534416	0.106	0.06	1.10591653592619e-126
PPA2	6.90123098257519e-131	0.521781074888689	0.135	0.083	1.64711679861122e-126
NT5C3B	1.97817159230339e-130	0.529658046604632	0.125	0.075	4.72130213935051e-126
ADM	5.76406926960797e-130	0.750993059857244	0.145	0.093	1.37571041257733e-125
TM9SF3	9.48469384799728e-130	0.627410292782095	0.106	0.061	2.26371188070151e-125
CKS1B	1.70320505329683e-129	0.533580158889272	0.149	0.095	4.06503950070353e-125
DENND1C	6.92363479811571e-129	-0.699527532688892	0.061	0.105	1.65246391726628e-124
MRPL17	9.08880680980695e-129	0.525741618736726	0.167	0.11	2.16922552129663e-124
AKNA	1.36077740846632e-128	-0.569860641496266	0.095	0.147	3.24776744078656e-124
WDR13	1.51074227096018e-128	0.649473215491583	0.134	0.083	3.60568857810067e-124
GABARAPL1	1.66571968038848e-128	-0.509049474609497	0.112	0.168	3.97557316118318e-124
IFRD2	6.66170349295551e-128	0.546380939363276	0.131	0.081	1.58994877266369e-123
CXCL2	7.63587971408007e-128	0.900852233134851	0.109	0.065	1.82245541135949e-123
COQ9	7.66783533713282e-128	0.573445568420774	0.11	0.064	1.83008225991349e-123
C5orf56	8.51453341411038e-128	-0.612615410808605	0.096	0.148	2.03216368994572e-123
HSPBP1	6.79229805913433e-126	0.505945593966213	0.124	0.075	1.62111777777359e-121
CDK4	7.65257844809538e-126	0.50671635254213	0.233	0.171	1.82644089820692e-121
VGLL4	1.48227770058618e-125	0.524318511579844	0.118	0.071	3.53775218798905e-121
CDC42SE2	1.95387526796848e-125	-0.517734545252797	0.152	0.211	4.66331410206038e-121
ERAP2	2.20568114595303e-125	-0.576010221041662	0.084	0.133	5.2642991910461e-121
TMEM243	2.75991872713897e-125	-0.553466098615324	0.213	0.27	6.58709802606259e-121
GSN	3.53827654882417e-125	0.559346260850992	0.247	0.186	8.44480463907864e-121
MRPL27	5.3517268682612e-125	0.530230983788318	0.213	0.15	1.2772966516479e-120
SQLE	2.23645791629654e-124	0.618475878867884	0.122	0.075	5.33775410882496e-120
TOMM40	8.2293120911715e-124	0.535866072392258	0.151	0.098	1.9640899167999e-119
CNTRL	4.02498816749675e-123	-0.691978754128984	0.06	0.103	9.60643925936449e-119
RIPOR2	4.24554597904403e-123	-0.678266858038173	0.062	0.106	1.01328445881844e-118
PIM1	1.25383042226314e-122	-0.548782526328126	0.117	0.171	2.99251706881545e-118
PDLIM4	2.56251532579448e-122	0.825467357284564	0.11	0.067	6.11595532807369e-118
PPM1M	1.4516590037866e-121	-0.630911842801238	0.063	0.106	3.46467454433748e-117
RASD1	3.17874395565487e-121	0.549291825155987	0.2	0.141	7.58670819896147e-117
MLXIP	4.70377843075883e-121	0.831211822757832	0.1	0.058	1.12265079806921e-116
FAM49B	7.51743375087419e-121	-0.535367290036963	0.225	0.28	1.79418591332114e-116
BAIAP2	4.06121068544418e-120	0.647434809992876	0.1	0.058	9.69289154294963e-116
DNAJB9	4.66627921151718e-120	-0.501015916878208	0.161	0.218	1.11370085941281e-115
ARRB2	7.35908159194551e-120	-0.516658281778446	0.133	0.188	1.75639200354963e-115
ARL4C	1.92249535984898e-119	-0.573575589119477	0.095	0.146	4.58841967535156e-115
BLVRB	3.48571218871095e-119	0.548564019748319	0.209	0.148	8.31934928079642e-115
DYNC1LI2	2.17095555343551e-118	0.530642637628574	0.145	0.094	5.18141961938453e-114
TPST2	7.34810816373332e-118	-0.606378977891243	0.105	0.154	1.75377297543823e-113
CAPG	5.62610544806208e-117	-0.511343066943232	0.219	0.274	1.34278258728898e-112
SLC40A1	1.87535227795997e-116	0.618717696476497	0.103	0.061	4.47590328180705e-112
SRM	2.99133380715874e-116	0.541054706510284	0.127	0.08	7.13941639754576e-112
KCNAB2	3.17533743454402e-116	-0.569958338238481	0.073	0.117	7.57857785502621e-112
ICOS	4.13718282190803e-116	-0.510238833933845	0.066	0.11	9.87421424104789e-112
SLFN5	9.14164043921173e-116	-0.630394135411283	0.063	0.105	2.18183532362666e-111
RGS14	2.60431823842252e-115	-0.675661210571439	0.093	0.14	6.21572633964304e-111
FH	5.36131732644234e-115	0.528632043505631	0.124	0.077	1.27958560630199e-110
GIT2	1.11967667353776e-114	-0.707383716400339	0.074	0.118	2.67233231673257e-110
DCK	2.34856461609311e-114	-0.682077121099577	0.097	0.145	5.60531916922943e-110
IKBIP	9.03124190706793e-113	-0.589015799409798	0.066	0.107	2.1554865059599e-108
FAS	1.57443430634422e-112	-0.542286602768846	0.079	0.124	3.75770235895175e-108
CMTM7	1.81654518520603e-112	-0.585131598181986	0.13	0.182	4.33554839353123e-108
SELL	2.76626632715428e-112	-0.567275499276135	0.068	0.111	6.60224784301912e-108
PTTG1IP	3.66789801142622e-112	0.507723405629048	0.218	0.158	8.75417218387096e-108
ST3GAL1	5.0426908628397e-111	-0.591517933806671	0.07	0.113	1.20353902823395e-106
FGD3	7.71474489575422e-111	-0.667151400634934	0.062	0.102	1.84127816426966e-106
AIF1	1.24074861558904e-110	-0.572403882616249	0.059	0.1	2.96129472082636e-106
PHTF2	1.47345766988335e-110	-0.667359209962977	0.074	0.117	3.5167014207106e-106
OXNAD1	2.92250326037872e-110	-0.675668543539546	0.092	0.138	6.97513853154589e-106
PFKL	3.32191922157446e-110	0.542838994295705	0.248	0.187	7.92842460613177e-106
M6PR	1.64271554643243e-109	-0.507381383663742	0.176	0.23	3.92066919467029e-105
TMC6	1.67145209157098e-109	-0.540314847131512	0.159	0.212	3.98925470695246e-105
DLGAP4	1.99381386794333e-109	0.502884055371642	0.1	0.059	4.75863555862034e-105
BCAS4	8.35261210933043e-109	-1.00223308273325	0.069	0.109	1.99351793213389e-104
OAS1	1.23508624225839e-106	0.508425660204103	0.125	0.079	2.94778033439809e-102
BLOC1S2	4.83531949379549e-106	-0.575882190904664	0.143	0.193	1.15404570358417e-101
CTNNBIP1	1.88655484451725e-104	0.576912029346773	0.106	0.065	4.50264044740932e-100
RASGRP2	3.20852532020257e-104	-0.550560808999381	0.068	0.11	7.65778738172748e-100
DHRS4L2	9.05876011636251e-104	0.516994318689014	0.101	0.061	2.16205427697224e-99
CRIP2	8.58122766151531e-103	0.721916940391223	0.123	0.081	2.04808160597386e-98
RCN1	5.57262742186267e-102	0.596787193834722	0.131	0.086	1.33001898677596e-97
MAT2B	6.08800391850281e-102	-0.514489993285497	0.193	0.244	1.45302389522907e-97
IL27RA	1.14659608897243e-101	-0.597070522372746	0.066	0.106	2.7365808855505e-97
CHST12	3.62691811107501e-101	-0.684991074509781	0.102	0.147	8.65636545570273e-97
PARP1	1.43858334623317e-100	-0.553570648121381	0.2	0.249	3.4334668724547e-96
PXN	3.39351369099406e-100	0.688126064211077	0.1	0.062	8.09929912629553e-96
PLEC	2.82962954358526e-99	0.581127812938422	0.181	0.13	6.75347683167493e-95
MRPL23	5.02323126282121e-98	0.552247472931779	0.111	0.07	1.19889460549754e-93
SYNRG	1.44068967370052e-94	-0.567848461931256	0.127	0.173	3.43849404422102e-90
LYSMD2	1.50780750310082e-94	-0.661319136489849	0.11	0.154	3.59868416765073e-90
SPARC	4.0854085241367e-94	0.781945634058686	0.132	0.093	9.75064452455707e-90
TBC1D1	1.62743054308409e-93	-0.554249136049322	0.068	0.106	3.8841884771788e-89
MYL9	4.1963276064158e-91	0.588503211219414	0.128	0.087	1.00153750982326e-86
CCR7	7.4353495465108e-89	-0.537031194279444	0.067	0.104	1.77459487626573e-84
C6orf136	3.6799503597632e-88	0.526483870216548	0.102	0.065	8.78293752364682e-84
LSM10	1.67142141630125e-87	-0.505365877401261	0.149	0.194	3.98918149428619e-83
NANS	1.95279600738893e-86	0.50714888011746	0.242	0.188	4.66073823083517e-82
DKK3	3.59638558838678e-86	0.758488975225037	0.103	0.068	8.58349348380273e-82
STAT1	2.26467098273854e-85	-0.513380524376217	0.153	0.198	5.40509023450207e-81
GGA2	4.78369529910368e-84	-0.607667504603782	0.074	0.111	1.14172455703708e-79
RNF166	7.70868035033009e-84	-0.552309123890856	0.071	0.107	1.83983073921328e-79
MAN2B1	2.23331243972838e-82	-0.500152059305698	0.106	0.147	5.33024679989972e-78
RERE	1.81023205803716e-80	0.501377623408115	0.12	0.081	4.32048085291729e-76
AP1M1	9.27631038447049e-80	-0.503281963408536	0.091	0.129	2.21397699946157e-75
VCPKMT	1.83288227433965e-79	-0.671822108031782	0.067	0.101	4.37454012416644e-75
MT1F	2.7495068798914e-79	0.873761949487323	0.144	0.105	6.5622480702368e-75
STK10	1.61279941654843e-78	-0.56673732450677	0.074	0.109	3.84926836747615e-74
PARVB	5.08900361211325e-77	-0.525271984892295	0.09	0.127	1.21459249210307e-72
EPSTI1	2.20549179267167e-75	-0.596101382769322	0.102	0.139	5.26384726156947e-71
TAX1BP3	8.2940674316364e-75	0.581518681015735	0.112	0.077	1.97954507390866e-70
MAD2L2	2.73559176463634e-74	-0.541663918911684	0.106	0.144	6.52903686465754e-70
AC015912.3	2.21124932775425e-72	0.762482247270075	0.12	0.084	5.27758877055108e-68
B3GNT2	2.72689298628334e-70	-0.510589825283034	0.094	0.13	6.50827549036244e-66
TTC39C	4.62854680385474e-69	-0.533706447502318	0.098	0.134	1.10469526567601e-64
LDLR	6.5660327498853e-68	0.610020575360404	0.117	0.083	1.56711503641513e-63
MCM5	1.72825494842874e-66	-0.665094255365649	0.08	0.111	4.12482608541488e-62
DCP2	2.13170157529418e-66	-0.536097646978112	0.111	0.147	5.08773214975461e-62
IFI30	1.20886592737502e-65	-0.558555356074236	0.204	0.239	2.88520030886597e-61
RASA2	2.13108512834101e-64	-0.506839841153433	0.095	0.13	5.0862608758115e-60
LYN	7.97719757577149e-62	-0.524178218626902	0.073	0.104	1.90391774540938e-57
SPATA20	1.28047958155555e-61	0.619450350110154	0.117	0.084	3.05612061729862e-57
TMC8	2.22738540916383e-61	-0.517345122581016	0.09	0.122	5.31610075605132e-57
IGFBP7	2.68188471704779e-60	0.541182811959793	0.154	0.119	6.40085425417796e-56
HBEGF	1.56448225772858e-56	0.564435329513472	0.11	0.079	3.73394980452081e-52
ZNF296	2.46891833829233e-55	-0.512167863769388	0.095	0.125	5.89256739800231e-51
CAPZA1	3.02482955139682e-54	-0.514408174267623	0.133	0.165	7.21936069031878e-50
BEX3	6.64348288667922e-53	0.553188251795021	0.145	0.114	1.58560006056373e-48
ARL4D	3.6380942109328e-51	-0.576737460120005	0.092	0.12	8.68303945323332e-47
TINF2	2.60729295923748e-45	-0.513824695448518	0.113	0.141	6.22282610581209e-41
GZMB	1.81100033222758e-44	-0.838617947960692	0.1	0.125	4.32231449292757e-40
NCOA3	1.48577722782201e-38	-0.569231141754472	0.077	0.101	3.5461045096428e-34
SERPING1	2.61231788177263e-36	0.611344399584246	0.129	0.106	6.23481908842675e-32
FCGBP	4.23151385581983e-36	0.958385505683469	0.11	0.087	1.00993541196852e-31
LINC00863	3.73821485980144e-34	0.532653057299736	0.125	0.1	8.9219974058881e-30
PMP22	1.51290181662225e-30	0.650475348716997	0.133	0.113	3.61084276573233e-26
FAM110A	1.84840194355672e-30	-0.565807136040123	0.081	0.102	4.41158091868683e-26
PRPSAP2	5.58021598352034e-26	-0.580969358975895	0.088	0.106	1.3318301487868e-21
MUC2	1.66374027121585e-22	0.629251466733351	0.141	0.122	3.97084890531088e-18
EDEM2	1.2623053972985e-21	-0.500766372241336	0.091	0.107	3.01274429173233e-17
