# Supplementary material for: Investigating tryptophan metabolism in colorectal cancer using Single-cell RNA sequencing based on machine learning techniques
Source: PLoS One. 2026 Jul 6;21(7):e0352871. doi: 10.1371/journal.pone.0352871 (PMC13336214; doi:10.1371/journal.pone.0352871)
Supplement: S2 Table — (CSV) [file pone.0352871.s002.csv]

	ID	Description	GeneRatio	BgRatio	RichFactor	FoldEnrichment	zScore	pvalue	p.adjust	qvalue	geneID	Count
GO:0007159	GO:0007159	leukocyte cell-cell adhesion	76/794	430/18986	0.176744186046512	4.22627848397868	14.1373895831384	3.66956959592889e-27	1.82414304613625e-23	1.46319259256617e-23	CD44/LAPTM5/CD69/CORO1A/RAC2/PTPRC/HLA-DPA1/HLA-DPB1/MDK/CD3E/RHOH/HLA-DRB5/CD74/IL2RG/CD24/HLA-DQA2/CCL5/HLA-DRA/CD83/HLA-DRB1/ASS1/LCK/SOX4/HLA-DMA/HLA-DQA1/HLA-DQB1/MSN/LGALS3/IGFBP2/ITGB2/FERMT3/ASCL2/CD27/ITGA4/PTPN6/TNF/SASH3/DOCK8/PCK1/IGF2/SELPLG/HLA-DMB/SDC4/TIGIT/SOCS1/RUNX3/ITGB7/HES1/ZAP70/SKAP1/ICAM1/CSK/NCKAP1L/SIRPG/CD4/RASAL3/F11R/TGFB1/FYN/PTPN22/NFKBID/KLF4/SLAMF1/ITGAL/CD6/IFNG…	76
GO:0050867	GO:0050867	positive regulation of cell activation	66/794	391/18986	0.168797953964194	4.03626946343098	12.6737730935632	1.51902904575378e-22	2.0481169335488e-19	1.64284787436243e-19	CORO1A/PTPRC/HLA-DPA1/HLA-DPB1/MDK/CD3E/RHOH/HLA-DRB5/CD74/IL2RG/CD24/HLA-DQA2/CCL5/HLA-DRA/CD83/HLA-DRB1/LCK/SOX4/HLA-DMA/HLA-DQA1/HLA-DQB1/APP/CD2/IGFBP2/CTSC/CD27/PTPN6/TNF/IL16/SASH3/DOCK8/PCK1/IGF2/GAS6/CD38/HLA-DMB/SPI1/SOCS1/RUNX3/HES1/ZAP70/CD40/CSK/NCKAP1L/SIRPG/CD4/RASAL3/TGFB1/PLEK/FYN/CCL3/SH3KBP1/NFKBID/SLAMF1/CD320/CD6/TNFRSF4/IFNG/NECTIN2/INPP5D/CD5/ICOS/AIF1/CCR7/MAD2L2/LYN	66
GO:1903037	GO:1903037	regulation of leukocyte cell-cell adhesion	66/794	392/18986	0.168367346938776	4.02597285765692	12.6472754302072	1.75639296596325e-22	2.0481169335488e-19	1.64284787436243e-19	CD44/LAPTM5/CD69/CORO1A/PTPRC/HLA-DPA1/HLA-DPB1/MDK/CD3E/RHOH/HLA-DRB5/CD74/IL2RG/CD24/HLA-DQA2/CCL5/HLA-DRA/CD83/HLA-DRB1/ASS1/LCK/SOX4/HLA-DMA/HLA-DQA1/HLA-DQB1/LGALS3/IGFBP2/ITGB2/ASCL2/CD27/ITGA4/PTPN6/TNF/SASH3/DOCK8/PCK1/IGF2/HLA-DMB/SDC4/TIGIT/SOCS1/RUNX3/HES1/ZAP70/SKAP1/CSK/NCKAP1L/SIRPG/CD4/RASAL3/TGFB1/FYN/PTPN22/NFKBID/KLF4/SLAMF1/CD6/IFNG/ETS1/CBLB/CD5/RIPOR2/ICOS/AIF1/CCR7/LYN	66
GO:0050863	GO:0050863	regulation of T cell activation	66/794	393/18986	0.16793893129771	4.01572865191224	12.6208652816731	2.02979864004989e-22	2.0481169335488e-19	1.64284787436243e-19	LAPTM5/CD69/CORO1A/RAC2/PTPRC/HLA-DPA1/HLA-DPB1/MDK/CD3E/RHOH/HLA-DRB5/CD74/IL2RG/CD24/HLA-DQA2/CCL5/HLA-DRA/CD83/HLA-DRB1/LCK/SOX4/HLA-DMA/HLA-DQA1/HLA-DQB1/LGALS3/CD2/IGFBP2/ASCL2/CD27/PTPN6/LAT/SASH3/DOCK8/PCK1/IGF2/SIT1/HLA-DMB/SDC4/TIGIT/PRDM1/SOCS1/RUNX3/BATF/HES1/ZAP70/CSK/NCKAP1L/SIRPG/CD4/RASAL3/TNFRSF1B/TGFB1/FYN/PTPN22/NFKBID/SLAMF1/CD6/CAMK4/IFNG/CBLB/CD5/RIPOR2/ICOS/AIF1/CCR7/LYN	66
GO:0002696	GO:0002696	positive regulation of leukocyte activation	64/794	371/18986	0.172506738544474	4.12495332242493	12.6991396028752	2.06006531236049e-22	2.0481169335488e-19	1.64284787436243e-19	CORO1A/PTPRC/HLA-DPA1/HLA-DPB1/MDK/CD3E/RHOH/HLA-DRB5/CD74/IL2RG/CD24/HLA-DQA2/CCL5/HLA-DRA/CD83/HLA-DRB1/LCK/SOX4/HLA-DMA/HLA-DQA1/HLA-DQB1/CD2/IGFBP2/CTSC/CD27/PTPN6/TNF/IL16/SASH3/DOCK8/PCK1/IGF2/GAS6/CD38/HLA-DMB/SPI1/SOCS1/RUNX3/HES1/ZAP70/CD40/CSK/NCKAP1L/SIRPG/CD4/RASAL3/TGFB1/FYN/CCL3/SH3KBP1/NFKBID/SLAMF1/CD320/CD6/TNFRSF4/IFNG/NECTIN2/INPP5D/CD5/ICOS/AIF1/CCR7/MAD2L2/LYN	64
GO:1903039	GO:1903039	positive regulation of leukocyte cell-cell adhesion	55/794	284/18986	0.193661971830986	4.63081385035655	12.8793651245849	7.42404792099646e-22	6.15082370254556e-19	4.93373570609379e-19	CD44/CORO1A/PTPRC/HLA-DPA1/HLA-DPB1/MDK/CD3E/RHOH/HLA-DRB5/CD74/IL2RG/CD24/HLA-DQA2/CCL5/HLA-DRA/CD83/HLA-DRB1/LCK/SOX4/HLA-DMA/HLA-DQA1/HLA-DQB1/IGFBP2/ITGB2/CD27/ITGA4/PTPN6/TNF/SASH3/DOCK8/PCK1/IGF2/HLA-DMB/SOCS1/RUNX3/HES1/ZAP70/SKAP1/CSK/NCKAP1L/SIRPG/CD4/RASAL3/TGFB1/FYN/NFKBID/SLAMF1/CD6/IFNG/ETS1/CD5/ICOS/AIF1/CCR7/LYN	55
GO:0045785	GO:0045785	positive regulation of cell adhesion	74/794	499/18986	0.148296593186373	3.54604422951697	12.0408826657732	1.11934367562565e-21	7.94893915933586e-19	6.37605089213527e-19	CD44/CORO1A/PTPRC/HLA-DPA1/HLA-DPB1/AGR2/MDK/TPM1/CD3E/RHOH/HLA-DRB5/CD74/IL2RG/CD24/HLA-DQA2/CCL5/HLA-DRA/CD83/HLA-DRB1/LCK/SOX4/HLA-DMA/HLA-DQA1/HLA-DQB1/IGFBP2/APBB1IP/ITGB2/SFN/PKP3/JUP/CD27/ITGA4/PTPN6/TNF/FERMT1/SASH3/S100A10/DOCK8/PCK1/EMP2/IGF2/ITGA6/HLA-DMB/SDC4/SOCS1/RUNX3/HES1/ZAP70/TNFRSF18/VEGFA/ARL2/SKAP1/SPOCK2/CSK/NCKAP1L/SIRPG/CD4/RASAL3/F11R/TGFB1/FYN/STK4/CCN1/NFKBID/SLAMF1/CD6…	74
GO:0050851	GO:0050851	antigen receptor-mediated signaling pathway	46/794	212/18986	0.216981132075472	5.1884178508626	12.8119387523885	1.44883000194495e-20	9.00266742458542e-18	7.22127374653614e-18	LAPTM5/PTPRC/HLA-DPB1/CD3E/CD3D/TRBC2/HLA-DRB1/LCK/FYB1/HLA-DQB1/LGALS3/CD79A/LCP2/CD3G/PTPN6/LAT/CD247/CD79B/LPXN/TRAC/CD38/CD8A/MS4A1/LAT2/CD19/ZAP70/RFTN1/SKAP1/FCMR/FCGR2B/CSK/TRBC1/NCKAP1L/PRKCH/FYN/PTPN22/NFKBID/BTN3A2/CD8B/CD2AP/NECTIN2/INPP5D/CBLB/SH2D1A/CCR7/LYN	46
GO:0051251	GO:0051251	positive regulation of lymphocyte activation	58/794	336/18986	0.172619047619048	4.12763883891088	12.0843180332326	2.02477539090616e-20	1.1183509409105e-17	8.97058383713745e-18	CORO1A/PTPRC/HLA-DPA1/HLA-DPB1/MDK/CD3E/RHOH/HLA-DRB5/CD74/IL2RG/CD24/HLA-DQA2/CCL5/HLA-DRA/CD83/HLA-DRB1/LCK/SOX4/HLA-DMA/HLA-DQA1/HLA-DQB1/IGFBP2/CD27/PTPN6/SASH3/DOCK8/PCK1/IGF2/GAS6/CD38/HLA-DMB/SPI1/SOCS1/RUNX3/HES1/ZAP70/CD40/CSK/NCKAP1L/SIRPG/CD4/RASAL3/TGFB1/FYN/SH3KBP1/NFKBID/SLAMF1/CD320/CD6/TNFRSF4/IFNG/INPP5D/CD5/ICOS/AIF1/CCR7/MAD2L2/LYN	58
GO:0022409	GO:0022409	positive regulation of cell-cell adhesion	57/794	336/18986	0.169642857142857	4.05647265203311	11.8093518751378	1.02854938799677e-19	5.11291900773196e-17	4.10120534919135e-17	CD44/CORO1A/PTPRC/HLA-DPA1/HLA-DPB1/MDK/CD3E/RHOH/HLA-DRB5/CD74/IL2RG/CD24/HLA-DQA2/CCL5/HLA-DRA/CD83/HLA-DRB1/LCK/SOX4/HLA-DMA/HLA-DQA1/HLA-DQB1/IGFBP2/ITGB2/PKP3/CD27/ITGA4/PTPN6/TNF/SASH3/DOCK8/PCK1/IGF2/HLA-DMB/SOCS1/RUNX3/HES1/ZAP70/SKAP1/CSK/NCKAP1L/SIRPG/CD4/RASAL3/F11R/TGFB1/FYN/NFKBID/SLAMF1/CD6/IFNG/ETS1/CD5/ICOS/AIF1/CCR7/LYN	57
GO:0050870	GO:0050870	positive regulation of T cell activation	49/794	260/18986	0.188461538461538	4.50646192598334	11.893471064717	4.492719032153e-19	1.87256935452122e-16	1.50203659433692e-16	CORO1A/PTPRC/HLA-DPA1/HLA-DPB1/MDK/CD3E/RHOH/HLA-DRB5/CD74/IL2RG/CD24/HLA-DQA2/CCL5/HLA-DRA/CD83/HLA-DRB1/LCK/SOX4/HLA-DMA/HLA-DQA1/HLA-DQB1/IGFBP2/CD27/PTPN6/SASH3/DOCK8/PCK1/IGF2/HLA-DMB/SOCS1/RUNX3/HES1/ZAP70/CSK/NCKAP1L/SIRPG/CD4/RASAL3/TGFB1/FYN/NFKBID/SLAMF1/CD6/IFNG/CD5/ICOS/AIF1/CCR7/LYN	49
GO:0050900	GO:0050900	leukocyte migration	62/794	404/18986	0.153465346534653	3.66963862633115	11.331104905734	4.52038468200657e-19	1.87256935452122e-16	1.50203659433692e-16	CD69/CORO1A/RAC2/CXCR4/GPSM3/MDK/S100A14/CD9/CD74/CCL5/LCK/PERP/DPEP1/MSN/APP/LGALS3/ITGB2/GDF15/ASCL2/ITGA4/TNF/CCL4/IL16/DOCK8/CCL15/EMP2/GAS6/WASL/ITGA6/SELPLG/PTK2/SLC12A2/CKLF/ITGB7/ZAP70/TNFRSF18/VEGFA/ICAM1/MYO1G/NCKAP1L/F11R/TGFB1/FYN/CXCL3/CCL3/JAML/EPS8/SLAMF1/ITGAL/RARRES2/CNN2/PTK2B/SWAP70/CXCL2/RIPOR2/SELL/AIF1/IL27RA/PLEC/CCR7/STK10/LYN	62
GO:0002263	GO:0002263	cell activation involved in immune response	54/794	319/18986	0.169278996865204	4.04777208373143	11.468744901368	1.08354161436435e-18	4.14329643461937e-16	3.32344585847138e-16	CD69/CORO1A/RAC2/PTPRC/LCP1/MDK/CD74/HLA-DRA/HLA-DRB1/APP/LGALS3/APBB1IP/ITGB2/NKG7/CDH17/ITM2A/ASCL2/PTPN6/TNF/LAT/PCK1/ANXA3/TMEM98/HLA-DMB/LAT2/SPI1/CD19/BATF/CD40/ICAM1/LY9/S100A13/TCIM/FCGR2B/NCKAP1L/TGFB1/CCL3/DOCK2/NFKBID/SLAMF1/ITGAL/DOCK10/IRF8/IFNG/PTK2B/STAT4/RORA/SWAP70/LRP1/RAB27A/ST3GAL1/IL27RA/MAD2L2/LYN	54
GO:0002366	GO:0002366	leukocyte activation involved in immune response	51/794	315/18986	0.161904761904762	3.87144056615089	10.7361024533816	7.07551002320187e-17	2.51231145180975e-14	2.01519037352547e-14	CD69/CORO1A/RAC2/PTPRC/LCP1/MDK/CD74/HLA-DRA/HLA-DRB1/LGALS3/APBB1IP/ITGB2/NKG7/CDH17/ITM2A/ASCL2/PTPN6/TNF/LAT/PCK1/ANXA3/TMEM98/HLA-DMB/LAT2/SPI1/CD19/BATF/CD40/ICAM1/LY9/S100A13/FCGR2B/NCKAP1L/TGFB1/CCL3/DOCK2/NFKBID/SLAMF1/ITGAL/DOCK10/IRF8/IFNG/PTK2B/STAT4/RORA/SWAP70/RAB27A/ST3GAL1/IL27RA/MAD2L2/LYN	51
GO:0032943	GO:0032943	mononuclear cell proliferation	50/794	305/18986	0.163934426229508	3.91997357228393	10.7399957261855	8.47867587152786e-17	2.80983318382433e-14	2.25384029483141e-14	CORO1A/RAC2/PTPRC/HLA-DPA1/HLA-DPB1/CD3E/CD74/CD24/CCL5/HLA-DRB1/CD151/MSN/LGALS3/IGFBP2/CD79A/PTPN6/SASH3/DOCK8/EMP2/IGF2/CD38/MS4A1/HLA-DMB/SDC4/CD19/HES1/ZAP70/CD40/FCGR2B/NCKAP1L/SH2D2A/RASAL3/TNFRSF1B/TGFB1/FYN/RASSF5/PTPN22/DOCK2/IKZF3/SLAMF1/IMPDH2/CD320/CD6/TNFRSF4/CNN2/INPP5D/CBLB/RIPOR2/AIF1/LYN	50
GO:0070661	GO:0070661	leukocyte proliferation	53/794	341/18986	0.155425219941349	3.71650280328268	10.5750269167904	1.05043901449984e-16	3.26358271317418e-14	2.61780459666143e-14	CORO1A/RAC2/PTPRC/HLA-DPA1/HLA-DPB1/CD3E/CD74/CD24/CCL5/BST2/HLA-DRB1/CD151/MSN/LGALS3/IGFBP2/CD79A/PTPN6/SASH3/DOCK8/EMP2/IGF2/CD38/CLU/MS4A1/HLA-DMB/PTK2/SDC4/CD19/HES1/ZAP70/CD40/FCGR2B/NCKAP1L/SH2D2A/RASAL3/TNFRSF1B/TGFB1/FYN/RASSF5/PTPN22/DOCK2/IKZF3/SLAMF1/IMPDH2/CD320/CD6/TNFRSF4/CNN2/INPP5D/CBLB/RIPOR2/AIF1/LYN	53
GO:0030098	GO:0030098	lymphocyte differentiation	60/794	426/18986	0.140845070422535	3.36786461844113	10.3263778000343	1.12811601373916e-16	3.29874394370433e-14	2.64600833439253e-14	CD69/PTPRC/MDK/CD3E/RHOH/CD3D/CD74/IL2RG/HLA-DRA/CD83/HLA-DRB1/LCK/SOX4/CD2/CD79A/CD3G/CDH17/ITM2A/ASCL2/CD27/ITGA4/PTPN6/SASH3/PCK1/GAS6/CD79B/TMEM98/CD8A/MS4A1/SPI1/CD19/PRDM1/SOCS1/RUNX3/BATF/ZAP70/LY9/FCGR2B/NCKAP1L/IKZF1/CD4/TGFB1/PTPN22/CHD7/DOCK2/NFKBID/IKZF3/SLAMF1/DOCK10/CAMK4/IRF8/IFNG/PTK2B/STAT4/RORA/INPP5D/DNAJB9/CMTM7/ST3GAL1/CCR7	60
GO:0046651	GO:0046651	lymphocyte proliferation	49/794	297/18986	0.164983164983165	3.94505084429518	10.6869386905206	1.33340174995411e-16	3.68241116612325e-14	2.95375779463518e-14	CORO1A/RAC2/PTPRC/HLA-DPA1/HLA-DPB1/CD3E/CD74/CD24/CCL5/HLA-DRB1/CD151/MSN/LGALS3/IGFBP2/CD79A/PTPN6/SASH3/DOCK8/EMP2/IGF2/CD38/MS4A1/HLA-DMB/SDC4/CD19/HES1/ZAP70/CD40/FCGR2B/NCKAP1L/SH2D2A/RASAL3/TNFRSF1B/TGFB1/FYN/RASSF5/PTPN22/DOCK2/IKZF3/SLAMF1/IMPDH2/CD320/CD6/TNFRSF4/INPP5D/CBLB/RIPOR2/AIF1/LYN	49
GO:0050852	GO:0050852	T cell receptor signaling pathway	34/794	149/18986	0.228187919463087	5.45639274423951	11.4089598570946	3.06906834600424e-16	8.02965197262477e-14	6.44079273942606e-14	LAPTM5/PTPRC/HLA-DPB1/CD3E/CD3D/TRBC2/HLA-DRB1/LCK/FYB1/HLA-DQB1/LGALS3/LCP2/CD3G/PTPN6/LAT/CD247/TRAC/CD8A/ZAP70/RFTN1/SKAP1/CSK/TRBC1/FYN/PTPN22/NFKBID/BTN3A2/CD8B/CD2AP/NECTIN2/INPP5D/CBLB/SH2D1A/CCR7	34
GO:0002768	GO:0002768	immune response-regulating cell surface receptor signaling pathway	54/794	369/18986	0.146341463414634	3.4992934815998	10.1286349418616	7.69389508266655e-16	1.91231762279677e-13	1.53391971437584e-13	LAPTM5/PTPRC/HLA-DPB1/S100A14/CD3E/CD3D/CD24/TRBC2/HLA-DRB1/LCK/FYB1/HLA-DQB1/LGALS3/CD79A/LCP2/CD3G/PTPN6/LAT/CD247/PIGR/CD79B/LPXN/TRAC/CD38/CD8A/MS4A1/PTK2/LAT2/CD19/ZAP70/RFTN1/CD40/SKAP1/MYO1G/FCMR/FCGR2B/CSK/TRBC1/NCKAP1L/PRKCH/FYN/PTPN22/KLRD1/NFKBID/BTN3A2/CD8B/CD2AP/NECTIN2/INPP5D/CBLB/SH2D1A/OAS1/CCR7/LYN	54
GO:0002429	GO:0002429	immune response-activating cell surface receptor signaling pathway	51/794	336/18986	0.151785714285714	3.62947553076646	10.1595549265688	1.0983318053442e-15	2.59990828779335e-13	2.08545407450819e-13	LAPTM5/PTPRC/HLA-DPB1/S100A14/CD3E/CD3D/TRBC2/HLA-DRB1/LCK/FYB1/HLA-DQB1/LGALS3/CD79A/LCP2/CD3G/PTPN6/LAT/CD247/CD79B/LPXN/TRAC/CD38/CD8A/MS4A1/PTK2/LAT2/CD19/ZAP70/RFTN1/SKAP1/MYO1G/FCMR/FCGR2B/CSK/TRBC1/NCKAP1L/PRKCH/FYN/PTPN22/KLRD1/NFKBID/BTN3A2/CD8B/CD2AP/NECTIN2/INPP5D/CBLB/SH2D1A/OAS1/CCR7/LYN	51
GO:0071674	GO:0071674	mononuclear cell migration	41/794	231/18986	0.177489177489178	4.24409259925633	10.3637284759507	3.22802660592635e-15	7.29387284457268e-13	5.85060515944929e-13	CD69/CORO1A/CXCR4/MDK/S100A14/CD9/CCL5/MSN/APP/LGALS3/ASCL2/ITGA4/TNF/CCL4/DOCK8/GAS6/WASL/PTK2/SLC12A2/CKLF/ITGB7/ZAP70/ICAM1/MYO1G/F11R/TGFB1/CCL3/JAML/EPS8/SLAMF1/ITGAL/RARRES2/CNN2/PTK2B/RIPOR2/AIF1/IL27RA/PLEC/CCR7/STK10/LYN	41
GO:0072676	GO:0072676	lymphocyte migration	27/794	110/18986	0.245454545454545	5.86926952141058	10.6999192603198	5.3100926861982e-14	1.14767264100397e-11	9.20578082165619e-12	CD69/CORO1A/CCL5/MSN/APP/ASCL2/ITGA4/CCL4/DOCK8/GAS6/WASL/SLC12A2/CKLF/ITGB7/ZAP70/ICAM1/MYO1G/F11R/CCL3/ITGAL/PTK2B/RIPOR2/AIF1/IL27RA/PLEC/CCR7/STK10	27
GO:0002443	GO:0002443	leukocyte mediated immunity	59/794	485/18986	0.121649484536082	2.90886286322678	8.89658484481332	1.57347298637062e-13	3.25905592302014e-11	2.61417354051399e-11	CORO1A/RAC2/PTPRC/HCST/CD74/HLA-DRA/BST2/HLA-DRB1/CD7/CD2/ITGB2/NKG7/CTSC/WAS/CD27/PTPN6/TNF/LAT/SASH3/CD96/ANXA3/EMP2/CD8A/CLU/LAT2/SPI1/CD19/KLRB1/BATF/RFTN1/CD40/ICAM1/MYO1G/FCMR/S100A13/FCGR2B/NCKAP1L/TNFRSF1B/TGFB1/IL2RB/GZMM/PRF1/CCL3/KLRD1/SLAMF1/SERPINB9/BTN3A2/SWAP70/NECTIN2/INPP5D/SH2D1A/RAB27A/DDX1/ARRB2/IL27RA/MAD2L2/LYN/GZMB/SERPING1	59
GO:0002685	GO:0002685	regulation of leukocyte migration	39/794	236/18986	0.165254237288136	3.95153268155232	9.53187394049329	1.70087231263726e-13	3.38201450644793e-11	2.71280181906103e-11	CD69/CORO1A/RAC2/GPSM3/MDK/S100A14/CD9/CD74/CCL5/PERP/MSN/APP/LGALS3/GDF15/ASCL2/ITGA4/TNF/CCL4/DOCK8/GAS6/WASL/PTK2/TNFRSF18/VEGFA/ICAM1/NCKAP1L/TGFB1/CCL3/SLAMF1/RARRES2/CNN2/PTK2B/SWAP70/RIPOR2/AIF1/IL27RA/CCR7/STK10/LYN	39
GO:0002285	GO:0002285	lymphocyte activation involved in immune response	38/794	227/18986	0.167400881057269	4.00286288130139	9.50865120119098	2.29900656011242e-13	4.39552369627648e-11	3.52576390676351e-11	CD69/CORO1A/PTPRC/LCP1/MDK/CD74/HLA-DRA/HLA-DRB1/LGALS3/APBB1IP/NKG7/CDH17/ITM2A/ASCL2/PCK1/TMEM98/HLA-DMB/CD19/BATF/CD40/ICAM1/LY9/FCGR2B/NCKAP1L/TGFB1/NFKBID/ITGAL/DOCK10/IRF8/IFNG/PTK2B/STAT4/RORA/SWAP70/RAB27A/ST3GAL1/IL27RA/MAD2L2	38
GO:0007015	GO:0007015	actin filament organization	57/794	465/18986	0.12258064516129	2.93112862598521	8.80807067061884	2.99433919497571e-13	5.51291116230529e-11	4.42204946220975e-11	CORO1A/RAC2/LIMD2/HCLS1/GMFG/LCP1/TPM1/EVL/RHOH/PDLIM1/COTL1/USH1C/RND3/VIL1/POF1B/WAS/ARPC1A/S100A10/CNN3/EMP2/WASL/CTTN/CDC42EP5/SDC4/ANG/GPR65/WIPF1/CCN2/MYO1G/DSTN/NCKAP1L/RHOG/F11R/PLEK/RHOF/SPTBN1/SH3KBP1/MSRB1/PSTPIP1/EPS8/CYFIP2/ACTN1/CNN2/INF2/PTK2B/CD2AP/MARCKS/SWAP70/GSN/BAIAP2/CAPG/AIF1/PXN/PLEC/CCR7/MAD2L2/CAPZA1	57
GO:0032944	GO:0032944	regulation of mononuclear cell proliferation	39/794	245/18986	0.159183673469388	3.80637433814836	9.23650331815698	5.82423197799147e-13	1.03400918437841e-10	8.29405666640289e-11	CORO1A/RAC2/PTPRC/HLA-DPA1/HLA-DPB1/CD3E/CD74/CD24/CCL5/HLA-DRB1/LGALS3/IGFBP2/PTPN6/SASH3/IGF2/CD38/HLA-DMB/SDC4/HES1/ZAP70/CD40/FCGR2B/NCKAP1L/RASAL3/TNFRSF1B/TGFB1/RASSF5/PTPN22/IKZF3/SLAMF1/CD320/CD6/TNFRSF4/CNN2/INPP5D/CBLB/RIPOR2/AIF1/LYN	39
GO:0070663	GO:0070663	regulation of leukocyte proliferation	41/794	270/18986	0.151851851851852	3.63105700158597	9.09663877276237	7.30186785786754e-13	1.25164086625723e-10	1.00397370038484e-10	CORO1A/RAC2/PTPRC/HLA-DPA1/HLA-DPB1/CD3E/CD74/CD24/CCL5/BST2/HLA-DRB1/LGALS3/IGFBP2/PTPN6/SASH3/IGF2/CD38/HLA-DMB/PTK2/SDC4/HES1/ZAP70/CD40/FCGR2B/NCKAP1L/RASAL3/TNFRSF1B/TGFB1/RASSF5/PTPN22/IKZF3/SLAMF1/CD320/CD6/TNFRSF4/CNN2/INPP5D/CBLB/RIPOR2/AIF1/LYN	41
GO:0002687	GO:0002687	positive regulation of leukocyte migration	30/794	152/18986	0.197368421052632	4.71944186663131	9.61841728281531	1.00388649510882e-12	1.66343992239531e-10	1.33428843630604e-10	CORO1A/RAC2/GPSM3/MDK/S100A14/CD74/CCL5/PERP/APP/LGALS3/ASCL2/ITGA4/TNF/CCL4/DOCK8/GAS6/PTK2/TNFRSF18/VEGFA/ICAM1/NCKAP1L/TGFB1/CCL3/SLAMF1/RARRES2/PTK2B/SWAP70/RIPOR2/AIF1/CCR7	30
GO:0050670	GO:0050670	regulation of lymphocyte proliferation	38/794	240/18986	0.158333333333333	3.78604114189756	9.07432162780122	1.37292363663664e-12	2.20154948313572e-10	1.76592011394893e-10	CORO1A/RAC2/PTPRC/HLA-DPA1/HLA-DPB1/CD3E/CD74/CD24/CCL5/HLA-DRB1/LGALS3/IGFBP2/PTPN6/SASH3/IGF2/CD38/HLA-DMB/SDC4/HES1/ZAP70/CD40/FCGR2B/NCKAP1L/RASAL3/TNFRSF1B/TGFB1/RASSF5/PTPN22/IKZF3/SLAMF1/CD320/CD6/TNFRSF4/INPP5D/CBLB/RIPOR2/AIF1/LYN	38
GO:0071675	GO:0071675	regulation of mononuclear cell migration	29/794	147/18986	0.197278911564626	4.71730153018386	9.45219914524836	2.43035188577492e-12	3.77539975755848e-10	3.0283463629327e-10	CD69/CORO1A/MDK/S100A14/CD9/CCL5/MSN/APP/LGALS3/ASCL2/ITGA4/TNF/CCL4/DOCK8/GAS6/WASL/PTK2/TGFB1/CCL3/SLAMF1/RARRES2/CNN2/PTK2B/RIPOR2/AIF1/IL27RA/CCR7/STK10/LYN	29
GO:0002274	GO:0002274	myeloid leukocyte activation	38/794	247/18986	0.153846153846154	3.67874442937415	8.85282501864675	3.3990171928526e-12	5.12015589868796e-10	4.10701024769558e-10	RAC2/PTPRC/RHOH/CD74/CCL5/CST7/APP/CD2/ITGB2/LCP2/CTSC/PTPN6/TNF/MT1G/IL16/LAT/ANXA3/CLU/LTBR/LAT2/PLA2G2A/SPI1/BATF/S100A13/FCGR2B/TGFB1/MCUB/CCL3/DOCK2/SLAMF1/NDRG1/CAMK4/IFNG/RORA/NECTIN2/AIF1/LDLR/LYN	38
GO:0042113	GO:0042113	B cell activation	41/794	284/18986	0.144366197183099	3.45206123390215	8.6980476666863	3.92495282844254e-12	5.73851191476113e-10	4.60300969478029e-10	LAPTM5/PTPRC/CD74/IL2RG/BST2/CD79A/TBC1D10C/CDH17/ITM2A/CD27/ITGA4/PTPN6/SASH3/CD79B/CD38/MS4A1/LAT2/SPI1/CD19/BATF/ZAP70/SAMSN1/CD40/FCGR2B/NCKAP1L/TGFB1/SH3KBP1/IKZF3/CD320/DOCK10/TNFRSF4/IRF8/PTK2B/SWAP70/INPP5D/DNAJB9/CMTM7/ST3GAL1/IL27RA/MAD2L2/LYN	41
GO:0046631	GO:0046631	alpha-beta T cell activation	33/794	196/18986	0.168367346938776	4.02597285765692	8.89620950754034	7.47706911031588e-12	1.06195744421086e-09	8.51823692928619e-10	CD69/PTPRC/CD3E/CD3D/CLEC2B/IL2RG/TRBC2/HLA-DRA/CD83/HLA-DRB1/LGALS3/NKG7/CD3G/ASCL2/SASH3/CD247/TMEM98/TRAC/PRDM1/SOCS1/RUNX3/BATF/ZAP70/LY9/TRBC1/NCKAP1L/RASAL3/DOCK2/NFKBID/IFNG/STAT4/RORA/CBLB	33
GO:0002449	GO:0002449	lymphocyte mediated immunity	48/794	386/18986	0.124352331606218	2.97349290664439	8.18366943041186	1.42167496323955e-11	1.96309617840661e-09	1.57465051483959e-09	CORO1A/PTPRC/HCST/CD74/HLA-DRA/HLA-DRB1/CD7/CD2/NKG7/CTSC/WAS/CD27/PTPN6/TNF/SASH3/CD96/EMP2/CD8A/CLU/CD19/KLRB1/BATF/RFTN1/CD40/ICAM1/MYO1G/FCMR/FCGR2B/NCKAP1L/TNFRSF1B/TGFB1/IL2RB/GZMM/PRF1/KLRD1/SLAMF1/SERPINB9/BTN3A2/SWAP70/NECTIN2/INPP5D/SH2D1A/RAB27A/ARRB2/IL27RA/MAD2L2/GZMB/SERPING1	48
GO:0042098	GO:0042098	T cell proliferation	34/794	215/18986	0.158139534883721	3.7814070646125	8.5687092503011	2.17391605017765e-11	2.9206855906576e-09	2.34275789418861e-09	CORO1A/RAC2/PTPRC/HLA-DPA1/HLA-DPB1/CD3E/CD24/CCL5/HLA-DRB1/CD151/MSN/LGALS3/IGFBP2/PTPN6/SASH3/DOCK8/IGF2/HLA-DMB/SDC4/HES1/ZAP70/NCKAP1L/SH2D2A/RASAL3/TNFRSF1B/TGFB1/FYN/DOCK2/SLAMF1/CD6/TNFRSF4/CBLB/RIPOR2/AIF1	34
GO:0072678	GO:0072678	T cell migration	20/794	76/18986	0.263157894736842	6.29258915550842	9.65838565496314	2.52301012489271e-11	3.30049561337939e-09	2.64741339420875e-09	CD69/CORO1A/CCL5/MSN/APP/ASCL2/ITGA4/DOCK8/SLC12A2/ITGB7/ZAP70/ICAM1/MYO1G/F11R/CCL3/ITGAL/RIPOR2/AIF1/IL27RA/PLEC	20
GO:0002399	GO:0002399	MHC class II protein complex assembly	10/794	16/18986	0.625	14.9448992443325	11.6578116645324	9.86338730724598e-11	1.22577245760799e-08	9.83223976838099e-09	HLA-DPA1/HLA-DPB1/HLA-DRB5/HLA-DQA2/HLA-DRA/HLA-DRB1/HLA-DMA/HLA-DQA1/HLA-DQB1/HLA-DMB	10
GO:0002503	GO:0002503	peptide antigen assembly with MHC class II protein complex	10/794	16/18986	0.625	14.9448992443325	11.6578116645324	9.86338730724598e-11	1.22577245760799e-08	9.83223976838099e-09	HLA-DPA1/HLA-DPB1/HLA-DRB5/HLA-DQA2/HLA-DRA/HLA-DRB1/HLA-DMA/HLA-DQA1/HLA-DQB1/HLA-DMB	10
GO:0019886	GO:0019886	antigen processing and presentation of exogenous peptide antigen via MHC class II	13/794	31/18986	0.419354838709677	10.0275452994231	10.5090620709486	1.11451227943255e-10	1.33242703984381e-08	1.06877439187887e-08	HLA-DPA1/HLA-DPB1/HLA-DRB5/CD74/HLA-DQA2/HLA-DRA/HLA-DRB1/HLA-DMA/HLA-DQA1/HLA-DQB1/HLA-DMB/FCGR2B/IFI30	13
GO:0030595	GO:0030595	leukocyte chemotaxis	35/794	240/18986	0.145833333333333	3.48714315701092	8.10079097601918	1.12576816884812e-10	1.33242703984381e-08	1.06877439187887e-08	CORO1A/RAC2/CXCR4/GPSM3/MDK/S100A14/CD74/CCL5/PERP/DPEP1/APP/LGALS3/ITGB2/CCL4/IL16/CCL15/GAS6/PTK2/SLC12A2/CKLF/VEGFA/NCKAP1L/CXCL3/CCL3/JAML/SLAMF1/RARRES2/PTK2B/SWAP70/CXCL2/RIPOR2/AIF1/PLEC/CCR7/LYN	35
GO:0030217	GO:0030217	T cell differentiation	41/794	320/18986	0.128125	3.06370434508816	7.77807569401294	1.78608408701446e-10	2.06479627826718e-08	1.65622681067583e-08	CD69/PTPRC/MDK/CD3E/RHOH/CD3D/CD74/IL2RG/HLA-DRA/CD83/HLA-DRB1/LCK/SOX4/CD2/CD3G/ASCL2/CD27/SASH3/PCK1/TMEM98/CD8A/SPI1/PRDM1/SOCS1/RUNX3/BATF/ZAP70/LY9/NCKAP1L/CD4/TGFB1/PTPN22/CHD7/DOCK2/NFKBID/IKZF3/CAMK4/IFNG/STAT4/RORA/CCR7	41
GO:0002690	GO:0002690	positive regulation of leukocyte chemotaxis	21/794	95/18986	0.221052631578947	5.28577489062707	8.74860911839251	2.82406087601074e-10	3.19054695787486e-08	2.55922071730351e-08	RAC2/GPSM3/MDK/S100A14/CD74/CCL5/PERP/APP/CCL4/GAS6/PTK2/VEGFA/NCKAP1L/CCL3/SLAMF1/RARRES2/PTK2B/SWAP70/RIPOR2/AIF1/CCR7	21
GO:0002460	GO:0002460	adaptive immune response based on somatic recombination of immune receptors built from immunoglobulin superfamily domains	46/794	400/18986	0.115	2.74986146095718	7.3895165112546	5.29206755692707e-10	5.84597062788544e-08	4.68920512412626e-08	CD69/PTPRC/CD74/HLA-DRA/HLA-DRB1/CD7/CTSC/WAS/ASCL2/CD27/PTPN6/TNF/SASH3/EMP2/TMEM98/CD8A/CLU/CD19/BATF/RFTN1/CD40/ICAM1/LY9/MYO1G/FCMR/FCGR2B/NCKAP1L/CD4/TNFRSF1B/TGFB1/IL2RB/GZMM/PRF1/KLRD1/NFKBID/SLAMF1/STAT4/BTN3A2/RORA/SWAP70/NECTIN2/INPP5D/RAB27A/IL27RA/MAD2L2/SERPING1	46
GO:0033627	GO:0033627	cell adhesion mediated by integrin	20/794	89/18986	0.224719101123595	5.37344691931056	8.6396820433127	5.49140895265016e-10	5.93430302252694e-08	4.76005883584412e-08	CD3E/CCL5/ITGB2/EFNA1/FERMT3/ITGA4/PTPN6/FERMT1/LPXN/ITGA6/ITGB4/PTK2/ITGB7/SKAP1/ICAM1/NCKAP1L/ITGAL/SWAP70/ITGAE/LYN	20
GO:0002495	GO:0002495	antigen processing and presentation of peptide antigen via MHC class II	13/794	35/18986	0.371428571428571	8.88154012234617	9.7499946051672	6.82948434613013e-10	7.22326950736444e-08	5.79397238592182e-08	HLA-DPA1/HLA-DPB1/HLA-DRB5/CD74/HLA-DQA2/HLA-DRA/HLA-DRB1/HLA-DMA/HLA-DQA1/HLA-DQB1/HLA-DMB/FCGR2B/IFI30	13
GO:0002697	GO:0002697	regulation of immune effector process	46/794	410/18986	0.11219512195122	2.68279166922652	7.19650296711937	1.18514630075907e-09	1.22736713772361e-07	9.84503111244596e-08	LAPTM5/CD69/RAC2/PTPRC/CD74/HLA-DRA/BST2/HLA-DRB1/CD7/NCF1/LGALS3/ITGB2/PKP3/WAS/ASCL2/PTPN6/TNF/SASH3/CD96/PCK1/HLA-DMB/SPI1/ACP5/KLRB1/BATF/CD40/ICAM1/FCGR2B/NCKAP1L/TNFRSF1B/TGFB1/KLRD1/NFKBID/SLAMF1/SERPINB9/TNFRSF4/IFNG/NECTIN2/SH2D1A/DDX1/DNAJB9/ARRB2/IL27RA/MAD2L2/LYN/SERPING1	46
GO:0050864	GO:0050864	regulation of B cell activation	24/794	133/18986	0.180451127819549	4.31491827806292	8.01463486474118	1.28024330713087e-09	1.29879377137705e-07	1.0417962722689e-07	LAPTM5/PTPRC/CD74/IL2RG/TBC1D10C/CD27/PTPN6/SASH3/CD38/SPI1/CD19/SAMSN1/CD40/FCGR2B/NCKAP1L/TGFB1/SH3KBP1/IKZF3/CD320/TNFRSF4/INPP5D/IL27RA/MAD2L2/LYN	24
GO:0060326	GO:0060326	cell chemotaxis	40/794	328/18986	0.121951219512195	2.91607790133317	7.31295444119151	1.30888908885599e-09	1.3001180602909e-07	1.0428585188582e-07	CORO1A/RAC2/CXCR4/GPSM3/MDK/S100A14/CD74/CCL5/PERP/DPEP1/APP/LGALS3/ITGB2/CCL4/IL16/CCL15/GAS6/RAB13/PTK2/SLC12A2/CKLF/VEGFA/NCKAP1L/RHOG/CXCL3/CCL3/BIN2/JAML/SLAMF1/RARRES2/PTK2B/SWAP70/CXCL2/RIPOR2/ARRB2/AIF1/PLEC/CCR7/LYN/HBEGF	40
GO:0070665	GO:0070665	positive regulation of leukocyte proliferation	27/794	166/18986	0.162650602409639	3.88927498406725	7.81103241593502	1.33385679088384e-09	1.3001180602909e-07	1.0428585188582e-07	CORO1A/RAC2/PTPRC/HLA-DPA1/HLA-DPB1/CD3E/CD74/CD24/CCL5/BST2/IGFBP2/SASH3/IGF2/CD38/HLA-DMB/PTK2/HES1/ZAP70/CD40/NCKAP1L/RASAL3/SLAMF1/CD320/CD6/TNFRSF4/AIF1/LYN	27
GO:0002504	GO:0002504	antigen processing and presentation of peptide or polysaccharide antigen via MHC class II	13/794	37/18986	0.351351351351351	8.40145687248962	9.41456493662407	1.52486065385571e-09	1.44061979081005e-07	1.15555861207392e-07	HLA-DPA1/HLA-DPB1/HLA-DRB5/CD74/HLA-DQA2/HLA-DRA/HLA-DRB1/HLA-DMA/HLA-DQA1/HLA-DQB1/HLA-DMB/FCGR2B/IFI30	13
GO:0071677	GO:0071677	positive regulation of mononuclear cell migration	20/794	94/18986	0.212765957446809	5.08762527466638	8.29987138233697	1.53596557861462e-09	1.44061979081005e-07	1.15555861207392e-07	CORO1A/MDK/S100A14/CCL5/APP/LGALS3/ASCL2/ITGA4/TNF/CCL4/DOCK8/GAS6/PTK2/TGFB1/CCL3/SLAMF1/RARRES2/PTK2B/AIF1/CCR7	20
GO:0031589	GO:0031589	cell-substrate adhesion	42/794	361/18986	0.116343490304709	2.78198678454056	7.14143137852571	2.12925125087604e-09	1.96009406816756e-07	1.57224244411666e-07	CD44/CORO1A/RAC2/AGR2/MDK/CD3E/ITGB2/EFNA1/JUP/FERMT3/ITGA4/FERMT1/CD96/PARVG/S100A10/EMP2/GAS6/LPXN/ITGA6/PTPRK/CTTN/ITGB4/PTK2/SDC4/ANXA2/ITGB7/VEGFA/ARL2/SKAP1/CCN2/SPOCK2/MYO1G/STK4/CCN1/ITGAL/ADAM15/ACTN1/PTK2B/ITGAE/PXN/CCR7/PARVB	42
GO:1903706	GO:1903706	regulation of hemopoiesis	47/794	433/18986	0.108545034642032	2.59551136991641	7.01636393518452	2.30659819450385e-09	2.08474538634157e-07	1.67222850924031e-07	CD69/PTPRC/HCLS1/MDK/RHOH/CD74/IL2RG/TMEM176B/TMEM176A/HLA-DRA/CD83/HLA-DRB1/SOX4/CD2/TSC22D1/ASCL2/CD27/PTPN6/TNF/SASH3/PCK1/GAS6/SPI1/EVI2B/PRDM1/SOCS1/RUNX3/BATF/ZAP70/TCIM/FCGR2B/NCKAP1L/CD4/TGFB1/CCL3/FAM210B/EIF6/NFKBID/IKZF3/CAMK4/IFNG/ETS1/PTK2B/INPP5D/CTNNBIP1/STAT1/LYN	47
GO:0022408	GO:0022408	negative regulation of cell-cell adhesion	30/794	207/18986	0.144927536231884	3.46548388274377	7.45120372776154	2.80601555082874e-09	2.49083987556601e-07	1.9979674636352e-07	LAPTM5/CD69/EPCAM/MDK/CD9/CD74/HLA-DRB1/ASS1/LGALS3/SPINT2/ASCL2/PTPN6/CDH1/ZNF703/PTK2/SDC4/SPI1/TIGIT/SOCS1/RUNX3/VEGFA/TGFB1/PTPN22/SERPINE2/KLF4/SWAP70/CBLB/AKNA/RIPOR2/MAD2L2	30
GO:1902105	GO:1902105	regulation of leukocyte differentiation	40/794	337/18986	0.118694362017804	2.83820044996225	7.11304198778201	2.89408053850677e-09	2.52394286963459e-07	2.02452023635524e-07	CD69/PTPRC/HCLS1/MDK/RHOH/CD74/IL2RG/TMEM176B/TMEM176A/HLA-DRA/CD83/HLA-DRB1/SOX4/CD2/ASCL2/CD27/PTPN6/TNF/SASH3/PCK1/GAS6/SPI1/EVI2B/PRDM1/SOCS1/RUNX3/BATF/ZAP70/FCGR2B/NCKAP1L/CD4/TGFB1/CCL3/NFKBID/IKZF3/CAMK4/IFNG/INPP5D/CTNNBIP1/LYN	40
GO:0008154	GO:0008154	actin polymerization or depolymerization	29/794	196/18986	0.147959183673469	3.5379761476379	7.46152348240487	3.17322809584089e-09	2.7196753214526e-07	2.1815223279574e-07	CORO1A/HCLS1/EVL/COTL1/VIL1/WAS/WASL/CTTN/CDC42EP5/ANG/WIPF1/DSTN/NCKAP1L/PLEK/SPTBN1/MSRB1/PSTPIP1/EPS8/CYFIP2/INF2/PTK2B/CD2AP/SWAP70/GSN/BAIAP2/CAPG/AIF1/CCR7/CAPZA1	29
GO:0019882	GO:0019882	antigen processing and presentation	22/794	118/18986	0.186440677966102	4.45813943559749	7.8721960018878	3.30177932563871e-09	2.78188898775424e-07	2.23142552819259e-07	HLA-DPA1/HLA-DPB1/HLA-DRB5/CD74/HLA-DQA2/HLA-DRA/HLA-DRB1/HLA-DMA/HLA-DQA1/HLA-DQB1/WAS/CD8A/HLA-DMB/RFTN1/ICAM1/FCGR2B/TAP1/RAB8B/RAB27A/ERAP2/CCR7/IFI30	22
GO:0002396	GO:0002396	MHC protein complex assembly	10/794	21/18986	0.476190476190476	11.3865899004438	9.94904823902193	3.58913057641514e-09	2.88549638676041e-07	2.31453171829208e-07	HLA-DPA1/HLA-DPB1/HLA-DRB5/HLA-DQA2/HLA-DRA/HLA-DRB1/HLA-DMA/HLA-DQA1/HLA-DQB1/HLA-DMB	10
GO:0002501	GO:0002501	peptide antigen assembly with MHC protein complex	10/794	21/18986	0.476190476190476	11.3865899004438	9.94904823902193	3.58913057641514e-09	2.88549638676041e-07	2.31453171829208e-07	HLA-DPA1/HLA-DPB1/HLA-DRB5/HLA-DQA2/HLA-DRA/HLA-DRB1/HLA-DMA/HLA-DQA1/HLA-DQB1/HLA-DMB	10
GO:0071621	GO:0071621	granulocyte chemotaxis	23/794	129/18986	0.178294573643411	4.26335110225919	7.76958253907536	3.59888907622502e-09	2.88549638676041e-07	2.31453171829208e-07	RAC2/MDK/S100A14/CD74/CCL5/PERP/DPEP1/LGALS3/ITGB2/CCL4/CCL15/PTK2/CKLF/VEGFA/NCKAP1L/CXCL3/CCL3/JAML/SLAMF1/RARRES2/CXCL2/RIPOR2/CCR7	23
GO:0001909	GO:0001909	leukocyte mediated cytotoxicity	25/794	151/18986	0.165562913907285	3.95891370710795	7.6262895342642	3.72919865246103e-09	2.94251531767997e-07	2.36026808613574e-07	CORO1A/PTPRC/HCST/HLA-DRA/HLA-DRB1/CD2/NKG7/CTSC/PTPN6/EMP2/SPI1/KLRB1/ICAM1/FCGR2B/NCKAP1L/TGFB1/GZMM/PRF1/KLRD1/SERPINB9/NECTIN2/SH2D1A/RAB27A/ARRB2/GZMB	25
GO:0002478	GO:0002478	antigen processing and presentation of exogenous peptide antigen	13/794	41/18986	0.317073170731707	7.58180254346624	8.81383266572846	6.45770900603927e-09	5.01582366703457e-07	4.02332265047315e-07	HLA-DPA1/HLA-DPB1/HLA-DRB5/CD74/HLA-DQA2/HLA-DRA/HLA-DRB1/HLA-DMA/HLA-DQA1/HLA-DQB1/HLA-DMB/FCGR2B/IFI30	13
GO:0050921	GO:0050921	positive regulation of chemotaxis	24/794	145/18986	0.16551724137931	3.95782159298185	7.4692901406868	7.68032581772029e-09	5.87367686767501e-07	4.71142901984202e-07	RAC2/CXCR4/GPSM3/MDK/S100A14/CD74/CCL5/PERP/APP/CCL4/IL16/GAS6/PTK2/VEGFA/NCKAP1L/TGFB1/CCL3/SLAMF1/RARRES2/PTK2B/SWAP70/RIPOR2/AIF1/CCR7	24
GO:0002286	GO:0002286	T cell activation involved in immune response	23/794	136/18986	0.169117647058824	4.04391391317232	7.44254502919056	1.03081126046649e-08	7.73706981931812e-07	6.20610498270538e-07	CD69/LCP1/MDK/CD74/HLA-DRA/HLA-DRB1/LGALS3/APBB1IP/ASCL2/PCK1/TMEM98/HLA-DMB/BATF/ICAM1/LY9/FCGR2B/NCKAP1L/NFKBID/ITGAL/IFNG/STAT4/RORA/RAB27A	23
GO:0042129	GO:0042129	regulation of T cell proliferation	27/794	182/18986	0.148351648351648	3.54736069975365	7.21400344403301	1.0428156867719e-08	7.73706981931812e-07	6.20610498270538e-07	CORO1A/RAC2/PTPRC/HLA-DPA1/HLA-DPB1/CD3E/CD24/CCL5/HLA-DRB1/LGALS3/IGFBP2/PTPN6/SASH3/IGF2/HLA-DMB/SDC4/HES1/ZAP70/NCKAP1L/RASAL3/TNFRSF1B/TGFB1/SLAMF1/CD6/CBLB/RIPOR2/AIF1	27
GO:0002688	GO:0002688	regulation of leukocyte chemotaxis	22/794	126/18986	0.174603174603175	4.17508296349606	7.4704168184822	1.17323622965848e-08	8.57670190828281e-07	6.87959572437512e-07	RAC2/GPSM3/MDK/S100A14/CD74/CCL5/PERP/APP/CCL4/GAS6/PTK2/VEGFA/NCKAP1L/CCL3/SLAMF1/RARRES2/PTK2B/SWAP70/RIPOR2/AIF1/CCR7/LYN	22
GO:0007162	GO:0007162	negative regulation of cell adhesion	37/794	314/18986	0.117834394904459	2.81763705498243	6.78503200808554	1.38432201879274e-08	9.97313732669376e-07	7.99971290188693e-07	LAPTM5/CD69/PTPRC/EPCAM/MDK/CLDN7/CD9/CD74/HLA-DRB1/ASS1/LGALS3/ERBB3/SPINT2/ASCL2/PTPN6/CDH1/LPXN/ZNF703/PTK2/SDC4/SPI1/TIGIT/SOCS1/RUNX3/VEGFA/TGFB1/PTPN22/SERPINE2/KLF4/ADAM15/PLXNB2/TGFBI/SWAP70/CBLB/AKNA/RIPOR2/MAD2L2	37
GO:0045619	GO:0045619	regulation of lymphocyte differentiation	30/794	223/18986	0.134529147982063	3.21683929922852	6.95682105312758	1.63700790693194e-08	1.1625094721941e-06	9.32479090444843e-07	CD69/PTPRC/MDK/RHOH/CD74/IL2RG/HLA-DRA/CD83/HLA-DRB1/SOX4/CD2/ASCL2/CD27/PTPN6/SASH3/PCK1/GAS6/SPI1/PRDM1/SOCS1/RUNX3/BATF/ZAP70/NCKAP1L/TGFB1/NFKBID/IKZF3/CAMK4/IFNG/INPP5D	30
GO:0008360	GO:0008360	regulation of cell shape	23/794	140/18986	0.164285714285714	3.92837351565311	7.26534468625704	1.81935631569314e-08	1.27380566835361e-06	1.02175266476584e-06	CORO1A/TPM1/MSN/ITGB2/VIL1/PARVG/CDC42EP5/PTK2/VEGFA/RHOG/F11R/FYN/CCL3/SH3KBP1/FMNL1/EPS8/PLXNB2/ARHGAP15/PTK2B/CDC42SE2/BAIAP2/FGD3/PARVB	23
GO:0001906	GO:0001906	cell killing	33/794	264/18986	0.125	2.9889798488665	6.79878886411378	1.99948597384853e-08	1.38047844111126e-06	1.1073176708974e-06	CORO1A/PTPRC/HCST/HLA-DRA/HLA-DRB1/LGALS3/CD2/NKG7/CTSC/PTPN6/EMP2/GZMA/PLA2G2A/SPI1/GBP5/KLRB1/ICAM1/FCGR2B/NCKAP1L/TGFB1/GZMM/CXCL3/PRF1/KLRD1/SERPINB9/IFNG/GZMH/NECTIN2/SH2D1A/RAB27A/CXCL2/ARRB2/GZMB	33
GO:0050853	GO:0050853	B cell receptor signaling pathway	17/794	79/18986	0.215189873417722	5.14558556260562	7.71371244457968	2.16239022876794e-08	1.4724988804391e-06	1.18112965920302e-06	PTPRC/LCK/CD79A/PTPN6/CD79B/LPXN/CD38/MS4A1/LAT2/CD19/RFTN1/FCMR/FCGR2B/NCKAP1L/PRKCH/PTPN22/LYN	17
GO:0050854	GO:0050854	regulation of antigen receptor-mediated signaling pathway	16/794	70/18986	0.228571428571429	5.46556315221303	7.81962508563888	2.2525788908706e-08	1.47648612670121e-06	1.18432793315846e-06	LAPTM5/PTPRC/LCK/LGALS3/PTPN6/LPXN/CD19/FCMR/FCGR2B/PRKCH/PTPN22/NECTIN2/CBLB/SH2D1A/CCR7/LYN	16
GO:2000401	GO:2000401	regulation of lymphocyte migration	16/794	70/18986	0.228571428571429	5.46556315221303	7.81962508563888	2.2525788908706e-08	1.47648612670121e-06	1.18432793315846e-06	CD69/CORO1A/CCL5/MSN/APP/ASCL2/ITGA4/CCL4/DOCK8/WASL/CCL3/PTK2B/RIPOR2/AIF1/IL27RA/STK10	16
GO:0006909	GO:0006909	phagocytosis	31/794	239/18986	0.129707112970711	3.10153557539285	6.83038423885744	2.25735155158503e-08	1.47648612670121e-06	1.18432793315846e-06	CORO1A/PTPRC/IL2RG/ITGB2/ICAM3/ANXA3/GAS6/NCF4/PTK2/MYO1G/FCGR2B/CSK/NCKAP1L/SIRPG/TGFB1/FYN/IL2RB/BIN2/DOCK2/SLAMF1/ITGAL/CNN2/IRF8/IFNG/LRP1/RAB27A/CDC42SE2/GSN/AIF1/LDLR/LYN	31
GO:0030041	GO:0030041	actin filament polymerization	25/794	167/18986	0.149700598802395	3.57961658546886	6.9950440425921	3.03324083052828e-08	1.95821300890339e-06	1.57073359754493e-06	CORO1A/HCLS1/EVL/COTL1/VIL1/WAS/WASL/CTTN/CDC42EP5/ANG/NCKAP1L/SPTBN1/MSRB1/PSTPIP1/EPS8/CYFIP2/INF2/PTK2B/CD2AP/GSN/BAIAP2/CAPG/AIF1/CCR7/CAPZA1	25
GO:0007229	GO:0007229	integrin-mediated signaling pathway	20/794	111/18986	0.18018018018018	4.30843942178955	7.30325600641686	3.11556066152422e-08	1.98557077544063e-06	1.59267797379942e-06	FYB1/ITGB2/CDH17/FERMT3/ITGA4/LAT/FERMT1/EMP2/ITGA6/ITGB4/PTK2/ITGB7/CCN2/PLEK/CTNNA1/ITGAL/ADAM15/PTK2B/DST/ITGAE	20
GO:0097529	GO:0097529	myeloid leukocyte migration	31/794	243/18986	0.127572016460905	3.05048149184729	6.72070396735779	3.33578374797432e-08	2.07412627631115e-06	1.66371064482771e-06	RAC2/MDK/S100A14/CD9/CD74/CCL5/PERP/DPEP1/APP/LGALS3/ITGB2/CCL4/CCL15/EMP2/PTK2/CKLF/VEGFA/NCKAP1L/CXCL3/CCL3/JAML/SLAMF1/RARRES2/CNN2/PTK2B/SWAP70/CXCL2/RIPOR2/AIF1/CCR7/LYN	31
GO:0097530	GO:0097530	granulocyte migration	24/794	156/18986	0.153846153846154	3.67874442937415	7.0184910163966	3.33796222299119e-08	2.07412627631115e-06	1.66371064482771e-06	RAC2/MDK/S100A14/CD74/CCL5/PERP/DPEP1/LGALS3/ITGB2/CCL4/CCL15/EMP2/PTK2/CKLF/VEGFA/NCKAP1L/CXCL3/CCL3/JAML/SLAMF1/RARRES2/CXCL2/RIPOR2/CCR7	24
GO:0006935	GO:0006935	chemotaxis	47/794	472/18986	0.0995762711864407	2.3810517440123	6.34755026337972	3.51092322408721e-08	2.15466658604167e-06	1.72831412252662e-06	LSP1/CORO1A/RAC2/CXCR4/GPSM3/MDK/S100A14/CD74/CCL5/PERP/DPEP1/APP/LGALS3/ITGB2/CCL4/IL16/CCL15/GAS6/RAB13/SEMA3B/PTK2/SLC12A2/CKLF/VEGFA/NCKAP1L/RHOG/TGFB1/CXCL3/CCL3/BIN2/CCN1/DOCK2/JAML/SLAMF1/TYMP/RARRES2/PTK2B/SWAP70/CXCL2/RIPOR2/ARRB2/CMTM7/AIF1/PLEC/CCR7/LYN/HBEGF	47
GO:0050671	GO:0050671	positive regulation of lymphocyte proliferation	23/794	145/18986	0.158620689655172	3.79291235994094	7.05285024742774	3.58765939580846e-08	2.17490912884925e-06	1.74455119272432e-06	CORO1A/PTPRC/HLA-DPA1/HLA-DPB1/CD3E/CD74/CD24/CCL5/IGFBP2/SASH3/IGF2/CD38/HLA-DMB/HES1/ZAP70/CD40/NCKAP1L/RASAL3/SLAMF1/CD320/CD6/TNFRSF4/AIF1	23
GO:0042330	GO:0042330	taxis	47/794	474/18986	0.0991561181434599	2.37100511218102	6.31505158529975	3.99616423537775e-08	2.3933653510919e-06	1.9197806117452e-06	LSP1/CORO1A/RAC2/CXCR4/GPSM3/MDK/S100A14/CD74/CCL5/PERP/DPEP1/APP/LGALS3/ITGB2/CCL4/IL16/CCL15/GAS6/RAB13/SEMA3B/PTK2/SLC12A2/CKLF/VEGFA/NCKAP1L/RHOG/TGFB1/CXCL3/CCL3/BIN2/CCN1/DOCK2/JAML/SLAMF1/TYMP/RARRES2/PTK2B/SWAP70/CXCL2/RIPOR2/ARRB2/CMTM7/AIF1/PLEC/CCR7/LYN/HBEGF	47
GO:1902107	GO:1902107	positive regulation of leukocyte differentiation	27/794	195/18986	0.138461538461538	3.31086998643674	6.77630896984349	4.6220120592605e-08	2.70306140548046e-06	2.1681958737435e-06	PTPRC/HCLS1/MDK/RHOH/CD74/IL2RG/HLA-DRA/CD83/HLA-DRB1/SOX4/CD27/TNF/SASH3/PCK1/GAS6/SPI1/EVI2B/SOCS1/RUNX3/ZAP70/NCKAP1L/CD4/TGFB1/NFKBID/IFNG/INPP5D/CTNNBIP1	27
GO:1903708	GO:1903708	positive regulation of hemopoiesis	27/794	195/18986	0.138461538461538	3.31086998643674	6.77630896984349	4.6220120592605e-08	2.70306140548046e-06	2.1681958737435e-06	PTPRC/HCLS1/MDK/RHOH/CD74/IL2RG/HLA-DRA/CD83/HLA-DRB1/SOX4/CD27/TNF/SASH3/PCK1/GAS6/SPI1/EVI2B/SOCS1/RUNX3/ZAP70/NCKAP1L/CD4/TGFB1/NFKBID/IFNG/INPP5D/CTNNBIP1	27
GO:0032946	GO:0032946	positive regulation of mononuclear cell proliferation	23/794	148/18986	0.155405405405405	3.71602900129349	6.92983976315468	5.30839263905259e-08	3.068374396364e-06	2.46122292738448e-06	CORO1A/PTPRC/HLA-DPA1/HLA-DPB1/CD3E/CD74/CD24/CCL5/IGFBP2/SASH3/IGF2/CD38/HLA-DMB/HES1/ZAP70/CD40/NCKAP1L/RASAL3/SLAMF1/CD320/CD6/TNFRSF4/AIF1	23
GO:0045621	GO:0045621	positive regulation of lymphocyte differentiation	22/794	137/18986	0.160583941605839	3.83985732409127	6.96928100827996	5.65123918703914e-08	3.22900114928409e-06	2.59006582462242e-06	PTPRC/MDK/RHOH/CD74/IL2RG/HLA-DRA/CD83/HLA-DRB1/SOX4/CD27/SASH3/PCK1/GAS6/SPI1/SOCS1/RUNX3/ZAP70/NCKAP1L/TGFB1/NFKBID/IFNG/INPP5D	22
GO:0097191	GO:0097191	extrinsic apoptotic signaling pathway	30/794	236/18986	0.127118644067797	3.03964052427102	6.58694937812713	6.01150202137132e-08	3.39581551684509e-06	2.72387196853523e-06	KRT8/KRT18/PTPRC/LTB/APP/LGALS3/IFI27/ERBB3/CD27/TNF/BCL2A1/ITGA6/CTTN/LTBR/SPI1/SP100/ICAM1/TNFRSF1B/TGFB1/TNFRSF12A/CTNNA1/STK4/KLF4/IFNG/ZDHHC3/ACSL5/FAS/BLOC1S2/TMC8/BEX3	30
GO:0002456	GO:0002456	T cell mediated immunity	22/794	138/18986	0.159420289855072	3.81203227101814	6.92631972813877	6.46255440313586e-08	3.60959077954925e-06	2.89534666813467e-06	PTPRC/HLA-DRA/HLA-DRB1/CD7/CTSC/WAS/SASH3/EMP2/CD8A/RFTN1/ICAM1/MYO1G/FCGR2B/NCKAP1L/TNFRSF1B/GZMM/PRF1/KLRD1/SLAMF1/BTN3A2/NECTIN2/RAB27A	22
GO:0030183	GO:0030183	B cell differentiation	22/794	139/18986	0.158273381294964	3.78460757842089	6.88375831186181	7.38029491960712e-08	4.07638289392967e-06	3.26977276672185e-06	PTPRC/IL2RG/CD79A/CDH17/ITM2A/CD27/ITGA4/PTPN6/CD79B/MS4A1/SPI1/CD19/FCGR2B/NCKAP1L/IKZF3/DOCK10/IRF8/PTK2B/INPP5D/DNAJB9/CMTM7/ST3GAL1	22
GO:0032970	GO:0032970	regulation of actin filament-based process	41/794	395/18986	0.10379746835443	2.481988330198	6.21823719910559	8.5782115083435e-08	4.66111541977753e-06	3.73880193757844e-06	CORO1A/SMIM22/HCLS1/GMFG/TPM1/EVL/BST2/COTL1/DSP/RND3/VIL1/JUP/WAS/S100A10/CTTN/CDC42EP5/SDC4/GPR65/CCN2/DSTN/NCKAP1L/RHOG/F11R/TGFB1/PLEK/RHOF/SPTBN1/EPS8/CYFIP2/CNN2/CDK10/PTK2B/CD2AP/SWAP70/LRP1/GSN/BAIAP2/CAPG/PXN/CCR7/CAPZA1	41
GO:0001771	GO:0001771	immunological synapse formation	8/794	16/18986	0.5	11.955919395466	9.15905111154164	8.62648599113927e-08	4.66111541977753e-06	3.73880193757844e-06	MSN/LGALS3/DOCK8/PRF1/DOCK2/CD6/CD2AP/CCR7	8
GO:0019884	GO:0019884	antigen processing and presentation of exogenous antigen	13/794	50/18986	0.26	6.21707808564232	7.71691195006205	9.17584986568851e-08	4.89068840954067e-06	3.9229484050313e-06	HLA-DPA1/HLA-DPB1/HLA-DRB5/CD74/HLA-DQA2/HLA-DRA/HLA-DRB1/HLA-DMA/HLA-DQA1/HLA-DQB1/HLA-DMB/FCGR2B/IFI30	13
GO:0032956	GO:0032956	regulation of actin cytoskeleton organization	38/794	352/18986	0.107954545454545	2.58139168765743	6.25652329771225	9.24813338356112e-08	4.89068840954067e-06	3.9229484050313e-06	CORO1A/SMIM22/HCLS1/GMFG/TPM1/EVL/BST2/COTL1/RND3/VIL1/WAS/S100A10/CTTN/CDC42EP5/SDC4/GPR65/CCN2/DSTN/NCKAP1L/RHOG/F11R/TGFB1/PLEK/RHOF/SPTBN1/EPS8/CYFIP2/CDK10/PTK2B/CD2AP/SWAP70/LRP1/GSN/BAIAP2/CAPG/PXN/CCR7/CAPZA1	38
GO:0009636	GO:0009636	response to toxic substance	32/794	270/18986	0.118518518518519	2.8339957085549	6.34087230396905	1.1503587493563e-07	6.01940351900016e-06	4.82832015796305e-06	GPX2/CCL5/ALOX5AP/FABP1/ASS1/MPST/COMT/MT1E/TNF/CCL4/MT1G/CDH1/TXN/NQO1/ALDH1A1/PON2/MGST2/MGST1/MT1M/RAB40B/SLC22A18/NUPR1/TXNDC17/MT1X/CCL3/GSTM3/SOD3/EPHX1/PIM1/MT1F/LYN/MUC2	32
GO:0034341	GO:0034341	response to type II interferon	20/794	121/18986	0.165289256198347	3.95237004808793	6.80628921627349	1.38346292849172e-07	7.1637439765962e-06	5.74622540913009e-06	HLA-DPA1/CD74/CCL5/BST2/ASS1/IFITM3/WAS/TNF/GBP5/CD40/SP100/FLNB/CCL3/IRF8/IFNG/CASP1/GSN/PIM1/AIF1/STAT1	20
GO:0046634	GO:0046634	regulation of alpha-beta T cell activation	20/794	122/18986	0.163934426229508	3.91997357228393	6.75954199534	1.59081320661232e-07	8.15250768048436e-06	6.53933849880353e-06	CD69/PTPRC/CD3E/IL2RG/HLA-DRA/CD83/HLA-DRB1/LGALS3/ASCL2/SASH3/PRDM1/SOCS1/RUNX3/BATF/ZAP70/NCKAP1L/RASAL3/NFKBID/IFNG/CBLB	20
GO:0022604	GO:0022604	regulation of cell morphogenesis	30/794	248/18986	0.120967741935484	2.89256114406435	6.26742969262012	1.82104762544328e-07	9.23717116946789e-06	7.40937530094429e-06	CD44/CORO1A/CXCR4/CLDN4/TPM1/CLDN3/MSN/ITGB2/VIL1/PARVG/CDC42EP5/PTK2/VEGFA/RHOG/F11R/FYN/CCL3/SH3KBP1/FMNL1/EPS8/PLXNB2/MAP3K13/ARHGAP15/CUX1/PTK2B/CDC42SE2/BAIAP2/FGD3/SPARC/PARVB	30
GO:0048002	GO:0048002	antigen processing and presentation of peptide antigen	15/794	72/18986	0.208333333333333	4.98163308144416	7.07149307213577	2.28952253411217e-07	1.14961783000723e-05	9.22138368869419e-06	HLA-DPA1/HLA-DPB1/HLA-DRB5/CD74/HLA-DQA2/HLA-DRA/HLA-DRB1/HLA-DMA/HLA-DQA1/HLA-DQB1/HLA-DMB/FCGR2B/TAP1/ERAP2/IFI30	15
GO:0042102	GO:0042102	positive regulation of T cell proliferation	18/794	104/18986	0.173076923076923	4.13858748304592	6.70505338004157	2.84951798971826e-07	1.41649539268895e-05	1.1362078047424e-05	CORO1A/PTPRC/HLA-DPA1/HLA-DPB1/CD3E/CD24/CCL5/IGFBP2/SASH3/IGF2/HLA-DMB/HES1/ZAP70/NCKAP1L/RASAL3/SLAMF1/CD6/AIF1	18
GO:0042060	GO:0042060	wound healing	43/794	444/18986	0.0968468468468468	2.31578618921188	5.86102870783084	2.9220979418773e-07	1.43819295733387e-05	1.15361198580836e-05	CD44/CXCR4/CLDN4/TPM1/CLDN3/TSPAN8/CD9/LCK/CD151/DSP/VIL1/WAS/CHMP4B/FERMT3/ERBB3/PTPN6/TNF/FERMT1/S100A10/GAS6/PTK2/SLC12A2/SDC4/ANXA2/CD40/VEGFA/F11R/TGFB1/PLEK/TNFRSF12A/SERPINE2/CCN1/JAML/GLA/CNN2/DST/AK3/RAB27A/PLEC/MYL9/LYN/HBEGF/SERPING1	43
GO:0030865	GO:0030865	cortical cytoskeleton organization	13/794	56/18986	0.232142857142857	5.55096257646636	7.12520393415595	3.87429071564815e-07	1.88814697524382e-05	1.51453180917185e-05	LCP1/VIL1/TNF/RAB13/RTKN/LLGL2/NCKAP1L/RHOG/PLEK/EPB41L2/FMNL1/PTK2B/PLEC	13
GO:0035710	GO:0035710	CD4-positive, alpha-beta T cell activation	20/794	129/18986	0.155038759689922	3.70726182805147	6.44561175577218	4.05057083153423e-07	1.95489200034531e-05	1.56806973018413e-05	CD69/CD3E/IL2RG/HLA-DRA/CD83/HLA-DRB1/NKG7/ASCL2/SASH3/TMEM98/SOCS1/RUNX3/BATF/LY9/NCKAP1L/NFKBID/IFNG/STAT4/RORA/CBLB	20
GO:0002703	GO:0002703	regulation of leukocyte mediated immunity	30/794	258/18986	0.116279069767442	2.7804463710386	6.01545355124434	4.3143299243785e-07	2.04300347982377e-05	1.63874624010258e-05	RAC2/PTPRC/HLA-DRA/BST2/HLA-DRB1/CD7/ITGB2/WAS/PTPN6/TNF/SASH3/CD96/SPI1/KLRB1/CD40/ICAM1/FCGR2B/NCKAP1L/TNFRSF1B/TGFB1/KLRD1/SLAMF1/SERPINB9/NECTIN2/SH2D1A/DDX1/ARRB2/IL27RA/MAD2L2/LYN	30
GO:0045580	GO:0045580	regulation of T cell differentiation	25/794	191/18986	0.130890052356021	3.12982183127382	6.18036495491265	4.31533625792589e-07	2.04300347982377e-05	1.63874624010258e-05	CD69/PTPRC/MDK/RHOH/CD74/IL2RG/HLA-DRA/CD83/HLA-DRB1/SOX4/CD2/ASCL2/CD27/SASH3/PCK1/PRDM1/SOCS1/RUNX3/BATF/ZAP70/NCKAP1L/TGFB1/NFKBID/CAMK4/IFNG	25
GO:0150076	GO:0150076	neuroinflammatory response	16/794	86/18986	0.186046511627907	4.44871419366177	6.69654599710505	4.69720786875789e-07	2.20281323732033e-05	1.76693380405709e-05	PTPRC/CST7/APP/ITGB2/CTSC/TNF/CLU/NR3C1/NUPR1/TNFRSF1B/CCL3/IFNG/LRP1/AIF1/LDLR/LYN	16
GO:0031529	GO:0031529	ruffle organization	13/794	57/18986	0.228070175438596	5.4535772681073	7.03489973593892	4.82858718020538e-07	2.24326232456084e-05	1.79937906921967e-05	TPM1/EVL/SH3YL1/EPS8L2/EPS8L3/ABI3/ICAM1/RHOG/PLEK/EPS8/SNX10/AIF1/CCR7	13
GO:0052547	GO:0052547	regulation of peptidase activity	36/794	346/18986	0.104046242774566	2.48793698402761	5.83545819795678	4.96622493675865e-07	2.28584297783586e-05	1.83353411895144e-05	CD44/LAPTM5/CST3/CLDN4/CLDN3/SPINK1/FABP1/LCK/PERP/PSMB9/CST7/DPEP1/APP/EFNA1/IFI16/SPINT2/TNF/SPINT1/TIMP3/GAS6/ASPH/VEGFA/SPOCK2/CARD16/BIRC3/SERPINB6/SERPINE2/CYFIP2/SERPINB9/FAM162A/CASP1/LRP1/GSN/FAS/LYN/SERPING1	36
GO:0050866	GO:0050866	negative regulation of cell activation	27/794	219/18986	0.123287671232877	2.94803491942997	6.05754565773339	5.08482052805104e-07	2.31895805916897e-05	1.86009658718082e-05	LAPTM5/CD69/PTPRC/MDK/CD9/CD74/HLA-DRB1/CST7/LGALS3/TBC1D10C/ASCL2/PTPN6/SDC4/TIGIT/SOCS1/RUNX3/SAMSN1/FCGR2B/TGFB1/RASSF5/PTPN22/SERPINE2/INPP5D/CBLB/RIPOR2/LDLR/LYN	27
GO:0050777	GO:0050777	negative regulation of immune response	26/794	207/18986	0.1256038647343	3.0034193650446	6.0547489057106	5.73996147917268e-07	2.59394077390613e-05	2.08066737637379e-05	CD69/PTPRC/HLA-DRB1/LGALS3/SFN/IFI16/ASCL2/PTPN6/CD96/SPI1/SAMSN1/FCGR2B/NCKAP1L/TGFB1/FYN/KLRD1/SLAMF1/SERPINB9/INPP5D/PIM1/ARRB2/OAS1/IL27RA/PARP1/LYN/SERPING1	26
GO:0033628	GO:0033628	regulation of cell adhesion mediated by integrin	12/794	49/18986	0.244897959183673	5.85596052022824	7.11038187550671	5.83385904654395e-07	2.61262282165495e-05	2.09565273288843e-05	CD3E/CCL5/EFNA1/FERMT3/PTPN6/FERMT1/LPXN/PTK2/SKAP1/NCKAP1L/SWAP70/LYN	12
GO:0071356	GO:0071356	cellular response to tumor necrosis factor	27/794	221/18986	0.122171945701357	2.92135587038536	6.00212440006182	6.09957712853812e-07	2.70723195588955e-05	2.17154118072391e-05	KRT8/LAPTM5/KRT18/CCL5/ASS1/TNF/PCK1/GAS6/HES1/CD40/TNFRSF18/PCK2/CARD16/TXNDC17/BIRC3/TNFRSF1B/CCL3/CASP4/TNFRSF4/SPPL2B/PTK2B/RORA/CASP1/TIFA/YBX3/FAS/STAT1	27
GO:0002695	GO:0002695	negative regulation of leukocyte activation	25/794	196/18986	0.127551020408163	3.04997943761888	6.0268374572694	7.05759349458659e-07	3.10471657182212e-05	2.4903739317647e-05	LAPTM5/CD69/PTPRC/MDK/CD74/HLA-DRB1/CST7/LGALS3/TBC1D10C/ASCL2/PTPN6/SDC4/TIGIT/SOCS1/RUNX3/SAMSN1/FCGR2B/TGFB1/RASSF5/PTPN22/INPP5D/CBLB/RIPOR2/LDLR/LYN	25
GO:0045582	GO:0045582	positive regulation of T cell differentiation	19/794	122/18986	0.155737704918033	3.72397489366974	6.30581826588599	7.32357758878024e-07	3.19346528016022e-05	2.56156157952904e-05	PTPRC/MDK/RHOH/CD74/IL2RG/HLA-DRA/CD83/HLA-DRB1/SOX4/CD27/SASH3/PCK1/SOCS1/RUNX3/ZAP70/NCKAP1L/TGFB1/NFKBID/IFNG	19
GO:0050792	GO:0050792	regulation of viral process	23/794	173/18986	0.132947976878613	3.17903059070194	6.01495910965118	9.40647594027919e-07	4.06605146948938e-05	3.26148566240527e-05	CXCR4/CD74/CCL5/BST2/HLA-DRB1/ISG20/TMPRSS4/IFITM3/IFI16/TNF/APOBEC3G/SP100/TRIM22/CD4/SRPK1/DYNLT1/RESF1/NECTIN2/HACD3/VAPB/GSN/OAS1/STAT1	23
GO:0046637	GO:0046637	regulation of alpha-beta T cell differentiation	15/794	80/18986	0.1875	4.48346977329975	6.522777154224	9.62934087749487e-07	4.12650461224371e-05	3.30997670090296e-05	CD69/IL2RG/HLA-DRA/CD83/HLA-DRB1/ASCL2/SASH3/PRDM1/SOCS1/RUNX3/BATF/ZAP70/NCKAP1L/NFKBID/IFNG	15
GO:0045059	GO:0045059	positive thymic T cell selection	7/794	15/18986	0.466666666666667	11.1588581024349	8.22281917565877	1.04488984994197e-06	4.41941803110841e-05	3.54493017434566e-05	PTPRC/CD3E/CD3D/CD74/CD3G/ZAP70/DOCK2	7
GO:0043367	GO:0043367	CD4-positive, alpha-beta T cell differentiation	17/794	102/18986	0.166666666666667	3.98530646515533	6.31563960887117	1.05443632395229e-06	4.41941803110841e-05	3.54493017434566e-05	CD69/IL2RG/HLA-DRA/CD83/HLA-DRB1/ASCL2/SASH3/TMEM98/SOCS1/RUNX3/BATF/LY9/NCKAP1L/NFKBID/IFNG/STAT4/RORA	17
GO:0007160	GO:0007160	cell-matrix adhesion	28/794	241/18986	0.116182572614108	2.7781389466643	5.80372494258532	1.05795764574915e-06	4.41941803110841e-05	3.54493017434566e-05	CD44/CD3E/ITGB2/JUP/FERMT3/ITGA4/FERMT1/CD96/PARVG/S100A10/EMP2/ITGA6/PTPRK/CTTN/ITGB4/PTK2/SDC4/ANXA2/ITGB7/VEGFA/SKAP1/CCN2/ITGAL/ADAM15/ACTN1/PTK2B/ITGAE/CCR7	28
GO:0030866	GO:0030866	cortical actin cytoskeleton organization	11/794	43/18986	0.255813953488372	6.11698201628493	7.01776897402269	1.0771601750905e-06	4.4621360253124e-05	3.57919538880949e-05	LCP1/VIL1/TNF/RAB13/RTKN/LLGL2/NCKAP1L/PLEK/EPB41L2/FMNL1/PLEC	11
GO:0050729	GO:0050729	positive regulation of inflammatory response	22/794	162/18986	0.135802469135802	3.24728674938583	6.00116226174241	1.12260860171755e-06	4.61197302408094e-05	3.69938354354596e-05	GPSM3/MDK/ALOX5AP/APP/NKG7/CTSC/TNF/IL16/MAPK13/MGST2/CAMK2N1/PLA2G2A/GBP5/NUPR1/TGFB1/CCL3/CASP4/IFNG/ETS1/CASP1/CCR7/LDLR	22
GO:0030099	GO:0030099	myeloid cell differentiation	42/794	451/18986	0.0931263858093126	2.22682312465442	5.50870172371966	1.13281042603241e-06	4.61573821951403e-05	3.70240370475477e-05	RAC2/HCLS1/CD74/HLA-DRB1/APP/UCP2/IFI16/PTPN6/TNF/MT1G/HOXB7/LTBR/SPI1/NR3C1/EVI2B/ANXA2/SOCS1/BATF/VEGFA/P2RX5/NCKAP1L/IKZF1/CD4/TGFB1/CCL3/FAM210B/EIF6/SNX10/FLI1/ACTN1/CAMK4/IRF8/IFNG/ETS1/PTK2B/INPP5D/BLVRB/CTNNBIP1/PARP1/CCR7/STAT1/LYN	42
GO:0071622	GO:0071622	regulation of granulocyte chemotaxis	12/794	52/18986	0.230769230769231	5.51811664406123	6.81574372816048	1.16270360157057e-06	4.6990240678108e-05	3.76920945036312e-05	RAC2/MDK/S100A14/CD74/CCL5/PERP/PTK2/NCKAP1L/SLAMF1/RARRES2/RIPOR2/CCR7	12
GO:0043370	GO:0043370	regulation of CD4-positive, alpha-beta T cell differentiation	13/794	62/18986	0.209677419354839	5.01377264971155	6.61328855695533	1.35066845615256e-06	5.41465556091482e-05	4.34323608820535e-05	CD69/IL2RG/HLA-DRA/CD83/HLA-DRB1/ASCL2/SASH3/SOCS1/RUNX3/BATF/NCKAP1L/NFKBID/IFNG	13
GO:0007266	GO:0007266	Rho protein signal transduction	20/794	139/18986	0.143884892086331	3.44055234401899	6.03322802604799	1.36827487193483e-06	5.44135551071041e-05	4.36465281253821e-05	ARHGDIB/TAGAP/WAS/DOCK8/EPS8L2/EPS8L3/RTKN/CDC42EP5/NET1/RHOG/F11R/ARHGEF1/ARHGAP4/EPS8/DOCK10/HACD3/CTNNAL1/CDC42SE2/RIPOR2/TAX1BP3	20
GO:0051017	GO:0051017	actin filament bundle assembly	22/794	164/18986	0.134146341463415	3.20768569146649	5.9320063964271	1.3851421297533e-06	5.46471549762195e-05	4.3833904657523e-05	LIMD2/LCP1/TPM1/EVL/PDLIM1/USH1C/VIL1/WAS/S100A10/SDC4/GPR65/CCN2/F11R/PLEK/EPS8/ACTN1/PTK2B/MARCKS/SWAP70/BAIAP2/AIF1/PXN	22
GO:0034113	GO:0034113	heterotypic cell-cell adhesion	13/794	63/18986	0.206349206349206	4.93418895685898	6.5344016137275	1.63736813617814e-06	6.38554429933026e-05	5.12201120305414e-05	CD44/PTPRC/LCK/PERP/CD2/ITGB2/DSP/JUP/ITGA4/TNF/ITGB7/SKAP1/KLF4	13
GO:0008064	GO:0008064	regulation of actin polymerization or depolymerization	21/794	153/18986	0.137254901960784	3.28201708895145	5.92079715894115	1.64423590890017e-06	6.38554429933026e-05	5.12201120305414e-05	CORO1A/HCLS1/EVL/COTL1/VIL1/WAS/CTTN/CDC42EP5/DSTN/NCKAP1L/PLEK/SPTBN1/EPS8/CYFIP2/PTK2B/SWAP70/GSN/BAIAP2/CAPG/CCR7/CAPZA1	21
GO:0002573	GO:0002573	myeloid leukocyte differentiation	28/794	247/18986	0.11336032388664	2.71065379006516	5.65343916532939	1.73020047998524e-06	6.66730743101289e-05	5.34802074107229e-05	HCLS1/CD74/HLA-DRB1/APP/UCP2/IFI16/TNF/MT1G/LTBR/SPI1/NR3C1/EVI2B/ANXA2/SOCS1/BATF/VEGFA/P2RX5/CD4/TGFB1/CCL3/SNX10/CAMK4/IFNG/INPP5D/CTNNBIP1/PARP1/CCR7/LYN	28
GO:0018212	GO:0018212	peptidyl-tyrosine modification	25/794	206/18986	0.121359223300971	2.90192218336553	5.73394982624619	1.78757285511402e-06	6.83540358674755e-05	5.48285504062504e-05	PTPRC/HCLS1/CD3E/LCK/APP/ITGB2/EFNA1/PTPN6/CBLC/PTK2/SOCS1/HES1/ZAP70/SAMSN1/TNFRSF18/VEGFA/CD4/TGFB1/FYN/IFNG/VPS25/PTK2B/TPST2/LYN/HBEGF	25
GO:0002228	GO:0002228	natural killer cell mediated immunity	15/794	84/18986	0.178571428571429	4.26997121266643	6.27487416863743	1.8394828893481e-06	6.92732533556772e-05	5.55658786670701e-05	CORO1A/HCST/CD2/NKG7/PTPN6/CD96/KLRB1/TGFB1/KLRD1/SERPINB9/NECTIN2/SH2D1A/RAB27A/ARRB2/GZMB	15
GO:2000514	GO:2000514	regulation of CD4-positive, alpha-beta T cell activation	15/794	84/18986	0.178571428571429	4.26997121266643	6.27487416863743	1.8394828893481e-06	6.92732533556772e-05	5.55658786670701e-05	CD69/CD3E/IL2RG/HLA-DRA/CD83/HLA-DRB1/ASCL2/SASH3/SOCS1/RUNX3/BATF/NCKAP1L/NFKBID/IFNG/CBLB	15
GO:0061572	GO:0061572	actin filament bundle organization	22/794	168/18986	0.130952380952381	3.13131222262205	5.79682664047095	2.08541735831173e-06	7.79444337456211e-05	6.25212580394526e-05	LIMD2/LCP1/TPM1/EVL/PDLIM1/USH1C/VIL1/WAS/S100A10/SDC4/GPR65/CCN2/F11R/PLEK/EPS8/ACTN1/PTK2B/MARCKS/SWAP70/BAIAP2/AIF1/PXN	22
GO:0030593	GO:0030593	neutrophil chemotaxis	15/794	85/18986	0.176470588235294	4.21973625722329	6.21530861908352	2.14846690300318e-06	7.9701708767379e-05	6.39308140500867e-05	RAC2/MDK/CD74/PERP/DPEP1/LGALS3/ITGB2/CKLF/NCKAP1L/CXCL3/CCL3/JAML/CXCL2/RIPOR2/CCR7	15
GO:0033209	GO:0033209	tumor necrosis factor-mediated signaling pathway	18/794	119/18986	0.151260504201681	3.61691679190568	5.98256324093548	2.20163733300919e-06	8.10691791288049e-05	6.5027697601862e-05	KRT8/LAPTM5/KRT18/TNF/GAS6/TNFRSF18/CARD16/TXNDC17/BIRC3/TNFRSF1B/CASP4/TNFRSF4/SPPL2B/PTK2B/CASP1/TIFA/FAS/STAT1	18
GO:0097028	GO:0097028	dendritic cell differentiation	11/794	46/18986	0.239130434782609	5.71804840652722	6.69308975786702	2.22755460589827e-06	8.14203966611786e-05	6.53094183215375e-05	TMEM176B/TMEM176A/GAS6/LTBR/BATF/FCGR2B/TGFB1/CAMK4/IRF8/CCR7/LYN	11
GO:0030832	GO:0030832	regulation of actin filament length	21/794	156/18986	0.134615384615385	3.21890137570238	5.81367121135767	2.26124944052037e-06	8.20486932031149e-05	6.58133913230208e-05	CORO1A/HCLS1/EVL/COTL1/VIL1/WAS/CTTN/CDC42EP5/DSTN/NCKAP1L/PLEK/SPTBN1/EPS8/CYFIP2/PTK2B/SWAP70/GSN/BAIAP2/CAPG/CCR7/CAPZA1	21
GO:0051250	GO:0051250	negative regulation of lymphocyte activation	22/794	169/18986	0.130177514792899	3.11278374793197	5.76366241407921	2.30484041797068e-06	8.30243602734219e-05	6.65959992621885e-05	LAPTM5/CD69/MDK/CD74/HLA-DRB1/LGALS3/TBC1D10C/ASCL2/PTPN6/SDC4/TIGIT/SOCS1/RUNX3/SAMSN1/FCGR2B/TGFB1/RASSF5/PTPN22/INPP5D/CBLB/RIPOR2/LYN	22
GO:0046635	GO:0046635	positive regulation of alpha-beta T cell activation	14/794	75/18986	0.186666666666667	4.46354324097397	6.27869412972458	2.33457634987415e-06	8.34904966562905e-05	6.69698993814712e-05	PTPRC/CD3E/IL2RG/HLA-DRA/CD83/HLA-DRB1/SASH3/SOCS1/RUNX3/ZAP70/NCKAP1L/RASAL3/NFKBID/IFNG	14
GO:0072659	GO:0072659	protein localization to plasma membrane	31/794	295/18986	0.105084745762712	2.51276950006404	5.47069908783299	2.48516192867037e-06	8.75513683189485e-05	7.02272301860638e-05	KRT18/AGR2/FYB1/LGALS3/PGRMC1/SFN/VIL1/PKP3/JUP/TNF/CDH1/S100A10/ATP1B1/EMP2/GAS6/ABI3/RAB13/MAP7/TSPAN15/SKAP1/CSK/RHOG/PRKCH/F11R/TGFB1/RILPL2/SPTBN1/IFNG/ZDHHC3/LRP1/GGA2	31
GO:0043254	GO:0043254	regulation of protein-containing complex assembly	40/794	433/18986	0.092378752886836	2.20894584673737	5.31641716792253	2.48627754943102e-06	8.75513683189485e-05	7.02272301860638e-05	CORO1A/HCLS1/LCP1/EVL/CLDN7/MSN/LGALS3/COTL1/VIL1/CDH17/IFI16/TNF/FERMT1/TRABD2A/CLU/CTTN/CDC42EP5/GBP5/HES1/VEGFA/ARL2/SKAP1/NCKAP1L/TGFB1/PLEK/PTPN22/CRYAB/SPTBN1/KIF9/EPS8/CYFIP2/IFNG/PTK2B/GSN/BAIAP2/CAPG/CTNNBIP1/CCR7/TMC8/CAPZA1	40
GO:0050871	GO:0050871	positive regulation of B cell activation	15/794	86/18986	0.174418604651163	4.1706695565579	6.15665240283842	2.50313157542445e-06	8.75513683189485e-05	7.02272301860638e-05	PTPRC/CD74/IL2RG/CD27/SASH3/CD38/SPI1/CD40/NCKAP1L/TGFB1/SH3KBP1/CD320/TNFRSF4/INPP5D/MAD2L2	15
GO:0002335	GO:0002335	mature B cell differentiation	10/794	38/18986	0.263157894736842	6.29258915550842	6.8226583023908	2.51857687982491e-06	8.75513683189485e-05	7.02272301860638e-05	IL2RG/CDH17/ITM2A/CD19/FCGR2B/DOCK10/IRF8/PTK2B/CMTM7/ST3GAL1	10
GO:0046632	GO:0046632	alpha-beta T cell differentiation	19/794	133/18986	0.142857142857143	3.41597697013314	5.84122190443735	2.78823171851165e-06	9.62520824494542e-05	7.7206299340074e-05	CD69/IL2RG/HLA-DRA/CD83/HLA-DRB1/ASCL2/SASH3/TMEM98/PRDM1/SOCS1/RUNX3/BATF/ZAP70/LY9/NCKAP1L/NFKBID/IFNG/STAT4/RORA	19
GO:0071346	GO:0071346	cellular response to type II interferon	16/794	98/18986	0.163265306122449	3.90397368015216	6.02126934970737	2.88370899506281e-06	9.88614994100498e-05	7.92993805684059e-05	HLA-DPA1/CCL5/ASS1/WAS/TNF/GBP5/SP100/FLNB/CCL3/IRF8/IFNG/CASP1/GSN/PIM1/AIF1/STAT1	16
GO:0050727	GO:0050727	regulation of inflammatory response	40/794	438/18986	0.091324200913242	2.18372956994813	5.23620132786069	3.29665938177255e-06	0.000112244477991722	9.00342158482655e-05	PTPRC/GPSM3/MDK/CCL5/ALOX5AP/HLA-DRB1/CST7/NCF1/APP/NKG7/CTSC/PTPN6/TNF/IL16/MAPK13/MGST2/IL10RA/CAMK2N1/PLA2G2A/ACP5/GBP5/MGLL/CARD16/FCGR2B/NUPR1/BIRC3/TNFRSF1B/TGFB1/FYN/CCL3/CASP4/KLF4/IFNG/ETS1/RORA/CASP1/AKNA/CCR7/LDLR/LYN	40
GO:0045061	GO:0045061	thymic T cell selection	8/794	24/18986	0.333333333333333	7.97061293031066	7.1385473670095	3.65749279965537e-06	0.000123682970796509	9.92093285004979e-05	PTPRC/CD3E/CD3D/CD74/CD3G/ZAP70/DOCK2/CCR7	8
GO:0034612	GO:0034612	response to tumor necrosis factor	27/794	243/18986	0.111111111111111	2.65687097677022	5.43059734567402	3.86550482664219e-06	0.000129833949278637	0.000104143188359322	KRT8/LAPTM5/KRT18/CCL5/ASS1/TNF/PCK1/GAS6/HES1/CD40/TNFRSF18/PCK2/CARD16/TXNDC17/BIRC3/TNFRSF1B/CCL3/CASP4/TNFRSF4/SPPL2B/PTK2B/RORA/CASP1/TIFA/YBX3/FAS/STAT1	27
GO:0045060	GO:0045060	negative thymic T cell selection	6/794	12/18986	0.5	11.955919395466	7.93113480465538	3.90723342213511e-06	0.000130354747257944	0.000104560933967134	PTPRC/CD3E/CD74/ZAP70/DOCK2/CCR7	6
GO:0061900	GO:0061900	glial cell activation	12/794	58/18986	0.206896551724138	4.94727699122731	6.28976710003074	3.98964910038814e-06	0.000132216971186863	0.000106054672226458	PTPRC/CST7/APP/ITGB2/CTSC/TNF/CLU/CCL3/IFNG/LRP1/AIF1/LDLR	12
GO:0110053	GO:0110053	regulation of actin filament organization	29/794	273/18986	0.106227106227106	2.54008543932977	5.35463358801875	4.20919127358579e-06	0.000138537190202327	0.00011112428431988	CORO1A/HCLS1/GMFG/TPM1/EVL/COTL1/VIL1/WAS/S100A10/CTTN/CDC42EP5/SDC4/GPR65/CCN2/DSTN/NCKAP1L/F11R/PLEK/SPTBN1/EPS8/CYFIP2/PTK2B/SWAP70/GSN/BAIAP2/CAPG/PXN/CCR7/CAPZA1	29
GO:0050920	GO:0050920	regulation of chemotaxis	25/794	216/18986	0.115740740740741	2.76757393413565	5.4581775157157	4.23609996192994e-06	0.000138537190202327	0.00011112428431988	RAC2/CXCR4/GPSM3/MDK/S100A14/CD74/CCL5/PERP/APP/CCL4/IL16/GAS6/PTK2/VEGFA/NCKAP1L/TGFB1/CCL3/SLAMF1/RARRES2/PTK2B/SWAP70/RIPOR2/AIF1/CCR7/LYN	25
GO:0001774	GO:0001774	microglial cell activation	11/794	49/18986	0.224489795918367	5.36796381020922	6.39582850387777	4.33815428028451e-06	0.000140032239787625	0.000112323502486109	PTPRC/CST7/APP/ITGB2/CTSC/TNF/CLU/CCL3/IFNG/AIF1/LDLR	11
GO:0031294	GO:0031294	lymphocyte costimulation	11/794	49/18986	0.224489795918367	5.36796381020922	6.39582850387777	4.33815428028451e-06	0.000140032239787625	0.000112323502486109	CD3E/CD24/LCK/PTPN6/CSK/FYN/CD320/CD5/ICOS/CCR7/LYN	11
GO:0042267	GO:0042267	natural killer cell mediated cytotoxicity	14/794	79/18986	0.177215189873418	4.23754105155757	6.02410933801609	4.43729039505198e-06	0.000142308197121312	0.000114149107072712	CORO1A/HCST/CD2/NKG7/PTPN6/KLRB1/TGFB1/KLRD1/SERPINB9/NECTIN2/SH2D1A/RAB27A/ARRB2/GZMB	14
GO:0010720	GO:0010720	positive regulation of cell development	41/794	460/18986	0.0891304347826087	2.13127258788742	5.1313386564678	4.55141285455368e-06	0.000145032521153759	0.000116334358252695	PTPRC/HCLS1/CXCR4/MDK/RHOH/CD74/IL2RG/HLA-DRA/CD83/HLA-DRB1/SOX4/CD27/TNF/SPINT1/SASH3/PCK1/GAS6/SPI1/EVI2B/SOCS1/RUNX3/HES1/ZAP70/VEGFA/NCKAP1L/PRKCH/CD4/TNFRSF1B/F11R/TGFB1/SERPINE2/NFKBID/PLXNB2/MAP3K13/IFNG/CUX1/INPP5D/BAIAP2/RGS14/CTNNBIP1/LYN	41
GO:0018108	GO:0018108	peptidyl-tyrosine phosphorylation	24/794	204/18986	0.117647058823529	2.81315750481553	5.43945046032992	4.94112993145515e-06	0.000156448133052634	0.000125491117535046	PTPRC/HCLS1/CD3E/LCK/APP/ITGB2/EFNA1/PTPN6/CBLC/PTK2/SOCS1/HES1/ZAP70/SAMSN1/TNFRSF18/VEGFA/CD4/TGFB1/FYN/IFNG/VPS25/PTK2B/LYN/HBEGF	24
GO:0045216	GO:0045216	cell-cell junction organization	25/794	218/18986	0.114678899082569	2.74218334758394	5.40490961783866	4.99679267611067e-06	0.000157209217676874	0.00012610160331184	CLDN4/CLDN3/CLDN7/CD9/PERP/DSP/CDH17/PKP3/POF1B/JUP/TNF/CDH1/RAB13/ZNF703/HOPX/LSR/VEGFA/ARL2/CSK/PRKCH/F11R/TGFB1/CTNNA1/CD2AP/PLEC	25
GO:0050855	GO:0050855	regulation of B cell receptor signaling pathway	8/794	25/18986	0.32	7.65178841309824	6.95269438463549	5.18209068826678e-06	0.000162013665480341	0.000129955375883182	PTPN6/LPXN/CD19/FCMR/FCGR2B/PRKCH/PTPN22/LYN	8
GO:0052548	GO:0052548	regulation of endopeptidase activity	27/794	248/18986	0.108870967741935	2.60330502965792	5.30952544424823	5.67150495618239e-06	0.000176206569607392	0.000141339873513282	CD44/LAPTM5/FABP1/LCK/PERP/PSMB9/DPEP1/EFNA1/IFI16/TNF/TIMP3/GAS6/ASPH/VEGFA/SPOCK2/CARD16/BIRC3/SERPINB6/SERPINE2/CYFIP2/SERPINB9/FAM162A/CASP1/GSN/FAS/LYN/SERPING1	27
GO:0042100	GO:0042100	B cell proliferation	15/794	92/18986	0.16304347826087	3.89866936808674	5.82245267868524	5.96273602087872e-06	0.000183529063331896	0.0001472134362251	PTPRC/CD74/CD79A/SASH3/CD38/MS4A1/CD19/CD40/FCGR2B/NCKAP1L/IKZF3/CD320/TNFRSF4/INPP5D/LYN	15
GO:0019058	GO:0019058	viral life cycle	32/794	323/18986	0.0990712074303406	2.36897474089729	5.18419461255917	6.00075809557635e-06	0.000183529063331896	0.0001472134362251	CXCR4/CD74/CCL5/BST2/HLA-DRB1/ISG20/IFI27/TMPRSS4/IFITM3/IFI16/CHMP4B/TNF/GAS6/SELPLG/ITGB7/APOBEC3G/ICAM1/TRIM22/CD4/F11R/SLAMF1/SRPK1/DYNLT1/SLC52A2/TNFRSF4/RESF1/NECTIN2/HACD3/VAPB/GSN/OAS1/LDLR	32
GO:0043299	GO:0043299	leukocyte degranulation	14/794	81/18986	0.172839506172839	4.13291040830923	5.90306373682222	6.01795158380589e-06	0.000183529063331896	0.0001472134362251	CORO1A/RAC2/ITGB2/NKG7/LAT/ANXA3/LAT2/SPI1/S100A13/FCGR2B/NCKAP1L/CCL3/RAB27A/LYN	14
GO:0002698	GO:0002698	negative regulation of immune effector process	18/794	128/18986	0.140625	3.36260232997481	5.60303229045092	6.35434665368778e-06	0.000192011539489322	0.00015401745102342	CD69/PTPRC/BST2/LGALS3/ASCL2/PTPN6/TNF/CD96/SPI1/ACP5/FCGR2B/NCKAP1L/TGFB1/KLRD1/SLAMF1/SERPINB9/ARRB2/SERPING1	18
GO:0002819	GO:0002819	regulation of adaptive immune response	25/794	221/18986	0.113122171945701	2.7049591392457	5.32612256193984	6.37334621117243e-06	0.000192011539489322	0.00015401745102342	CD69/PTPRC/HLA-DRA/HLA-DRB1/CD7/WAS/ASCL2/PTPN6/TNF/SASH3/BATF/SAMSN1/CD40/SKAP1/FCGR2B/NCKAP1L/CD4/TNFRSF1B/TGFB1/KLRD1/NFKBID/SLAMF1/NECTIN2/IL27RA/MAD2L2	25
GO:2000403	GO:2000403	positive regulation of lymphocyte migration	10/794	42/18986	0.238095238095238	5.6932949502219	6.36124290179585	6.73577338349553e-06	0.000201708008972026	0.000161795241450102	CORO1A/CCL5/APP/ASCL2/ITGA4/CCL4/DOCK8/CCL3/PTK2B/AIF1	10
GO:0001913	GO:0001913	T cell mediated cytotoxicity	12/794	61/18986	0.19672131147541	4.70396828674072	6.05326324971291	6.94581813935128e-06	0.00020675246689051	0.000165841532378586	PTPRC/HLA-DRA/HLA-DRB1/CTSC/EMP2/FCGR2B/NCKAP1L/GZMM/PRF1/KLRD1/NECTIN2/RAB27A	12
GO:0043383	GO:0043383	negative T cell selection	6/794	13/18986	0.461538461538462	11.0362332881225	7.56222768129647	6.99920702635396e-06	0.000207101536476224	0.000166121530174366	PTPRC/CD3E/CD74/ZAP70/DOCK2/CCR7	6
GO:0043123	GO:0043123	positive regulation of canonical NF-kappaB signal transduction	25/794	223/18986	0.112107623318386	2.68069941602377	5.27432235861318	7.47433586483777e-06	0.000219851618840879	0.0001763487029337	LTB/CD74/BST2/HLA-DRB1/TSPAN6/PIM2/TNF/LTBR/WLS/CD40/VEGFA/REL/CARD16/S100A13/BIRC3/TRIM22/CD4/TGFB1/TERF2IP/CASP1/TIFA/S100B/DDX1/PARP1/CCR7	25
GO:0002269	GO:0002269	leukocyte activation involved in inflammatory response	11/794	52/18986	0.211538461538462	5.05827359038946	6.12205371174154	8.02072298813479e-06	0.000234535376317753	0.000188126926805291	PTPRC/CST7/APP/ITGB2/CTSC/TNF/CLU/CCL3/IFNG/AIF1/LDLR	11
GO:0032543	GO:0032543	mitochondrial translation	18/794	131/18986	0.137404580152672	3.28559616974638	5.48399698450778	8.83659388602061e-06	0.000256881334546248	0.000206051201232663	MRPL12/MRPS18A/MRPL13/MRPL15/MRPS35/MRPS33/MRPS17/MRPL14/COA3/MRPS25/MRPL2/MRPS28/MRPL45/LRPPRC/MRPL19/MRPL17/MRPL27/MRPL23	18
GO:0002706	GO:0002706	regulation of lymphocyte mediated immunity	23/794	198/18986	0.116161616161616	2.77763783935069	5.25304273439764	9.56370146000504e-06	0.000276402092777239	0.000221709309244181	PTPRC/HLA-DRA/HLA-DRB1/CD7/WAS/PTPN6/TNF/SASH3/CD96/KLRB1/CD40/FCGR2B/NCKAP1L/TNFRSF1B/TGFB1/KLRD1/SLAMF1/SERPINB9/NECTIN2/SH2D1A/ARRB2/IL27RA/MAD2L2	23
GO:0045058	GO:0045058	T cell selection	12/794	63/18986	0.19047619047619	4.55463596017752	5.90399170174641	9.85366251676388e-06	0.000282095026862948	0.000226275759776567	CD69/PTPRC/CD3E/CD3D/CD74/CD3G/BATF/ZAP70/LY9/CD4/DOCK2/CCR7	12
GO:0071624	GO:0071624	positive regulation of granulocyte chemotaxis	8/794	27/18986	0.296296296296296	7.08498927138726	6.61011954631746	9.87417716237236e-06	0.000282095026862948	0.000226275759776567	RAC2/MDK/S100A14/CD74/PERP/NCKAP1L/RIPOR2/CCR7	8
GO:1990266	GO:1990266	neutrophil migration	16/794	108/18986	0.148148148148148	3.54249463569363	5.535658120201	1.04901912952265e-05	0.000297395203478313	0.000238548429475347	RAC2/MDK/CD74/PERP/DPEP1/LGALS3/ITGB2/EMP2/CKLF/NCKAP1L/CXCL3/CCL3/JAML/CXCL2/RIPOR2/CCR7	16
GO:0097178	GO:0097178	ruffle assembly	10/794	44/18986	0.227272727272727	5.43450881612091	6.15225422270007	1.0529381575575e-05	0.000297395203478313	0.000238548429475347	EVL/SH3YL1/EPS8L2/EPS8L3/ABI3/ICAM1/RHOG/EPS8/SNX10/AIF1	10
GO:1903900	GO:1903900	regulation of viral life cycle	19/794	146/18986	0.13013698630137	3.11181463717608	5.35139615949417	1.11710983956305e-05	0.000313737458331521	0.000251656977238468	CD74/CCL5/BST2/HLA-DRB1/ISG20/TMPRSS4/IFITM3/IFI16/TNF/APOBEC3G/TRIM22/CD4/SRPK1/RESF1/NECTIN2/HACD3/VAPB/GSN/OAS1	19
GO:0031334	GO:0031334	positive regulation of protein-containing complex assembly	23/794	200/18986	0.115	2.74986146095718	5.1972886003656	1.12924109917606e-05	0.00031536278112383	0.000252960690933111	LCP1/EVL/MSN/LGALS3/CDH17/TNF/FERMT1/TRABD2A/CLU/CTTN/CDC42EP5/GBP5/VEGFA/ARL2/SKAP1/NCKAP1L/TGFB1/PLEK/PTPN22/IFNG/PTK2B/BAIAP2/CCR7	23
GO:0043122	GO:0043122	regulation of canonical NF-kappaB signal transduction	30/794	305/18986	0.0983606557377049	2.35198414337036	4.97275182881561	1.3392694727754e-05	0.000371927851908745	0.000298333005755556	RHOH/LTB/CD74/BST2/HLA-DRB1/TSPAN6/PIM2/TNF/LTBR/WLS/CD40/VEGFA/REL/CARD16/S100A13/BIRC3/TRIM22/CD4/TGFB1/TERF2IP/KLF4/RORA/CASP1/TIFA/S100B/DDX1/ARRB2/PARP1/CCR7/STAT1	30
GO:0032615	GO:0032615	interleukin-12 production	12/794	65/18986	0.184615384615385	4.41449331524898	5.76084553327742	1.37756351113272e-05	0.000378335260433191	0.000303472554822376	LAPTM5/MDK/LTB/IL16/TIGIT/ACP5/CD40/SLAMF1/IRF8/IFNG/ARRB2/CCR7	12
GO:0032655	GO:0032655	regulation of interleukin-12 production	12/794	65/18986	0.184615384615385	4.41449331524898	5.76084553327742	1.37756351113272e-05	0.000378335260433191	0.000303472554822376	LAPTM5/MDK/LTB/IL16/TIGIT/ACP5/CD40/SLAMF1/IRF8/IFNG/ARRB2/CCR7	12
GO:0001892	GO:0001892	embryonic placenta development	14/794	87/18986	0.160919540229885	3.84788210428791	5.56208406696108	1.41544216030478e-05	0.000386602361476652	0.00031010381163878	KRT8/KRT19/CDX2/SPINT2/ASCL2/PHLDA2/SPINT1/IGF2/ST14/PRDM1/HES1/STK4/CCN1/ADM	14
GO:0048525	GO:0048525	negative regulation of viral process	15/794	99/18986	0.151515151515152	3.62300587741394	5.46651695105572	1.49358301768419e-05	0.000405715911525032	0.000325435287373466	CD74/CCL5/BST2/ISG20/IFITM3/IFI16/TNF/APOBEC3G/SP100/SRPK1/RESF1/VAPB/GSN/OAS1/STAT1	15
GO:0032609	GO:0032609	type II interferon production	17/794	124/18986	0.137096774193548	3.27823596327293	5.31729804149816	1.60661445074992e-05	0.000431701645117721	0.000346279120309569	LAPTM5/HLA-DPA1/HLA-DPB1/CD3E/HLA-DRB1/APP/CD2/TNF/SASH3/CD96/GAS6/PTPN22/SLAMF1/IRF8/BTN3A2/IL27RA/CCR7	17
GO:0032649	GO:0032649	regulation of type II interferon production	17/794	124/18986	0.137096774193548	3.27823596327293	5.31729804149816	1.60661445074992e-05	0.000431701645117721	0.000346279120309569	LAPTM5/HLA-DPA1/HLA-DPB1/CD3E/HLA-DRB1/APP/CD2/TNF/SASH3/CD96/GAS6/PTPN22/SLAMF1/IRF8/BTN3A2/IL27RA/CCR7	17
GO:0006882	GO:0006882	intracellular zinc ion homeostasis	9/794	37/18986	0.243243243243243	5.81639321941589	6.12639477682376	1.61930542486142e-05	0.000432772433708932	0.00034713802769525	LCK/SLC39A4/MT1E/MT1G/MT1M/MT1X/TMC6/MT1F/TMC8	9
GO:0016032	GO:0016032	viral process	39/794	452/18986	0.086283185840708	2.06318963019103	4.77937049765261	1.64034998436726e-05	0.000436052394240088	0.000349768969365785	CXCR4/CD74/CCL5/BST2/HLA-DRB1/ISG20/IFI27/TMPRSS4/IFITM3/IFI16/CHMP4B/TNF/CCL4/GAS6/SELPLG/ITGB7/APOBEC3G/SP100/ICAM1/TRIM22/CD4/F11R/CCL3/EIF3B/SLAMF1/SRPK1/DYNLT1/SLC52A2/TNFRSF4/RESF1/NECTIN2/HACD3/VAPB/GSN/ST3GAL1/OAS1/STAT1/LDLR/EDEM2	39
GO:1902905	GO:1902905	positive regulation of supramolecular fiber organization	21/794	177/18986	0.11864406779661	2.83699782265295	5.12965018793779	1.67156434022873e-05	0.00044150194239737	0.000354140193713271	TPM1/EVL/APP/VIL1/S100A10/CLU/CTTN/CDC42EP5/SDC4/GPR65/ARL2/CCN2/DSTN/NCKAP1L/PLEK/PTK2B/SWAP70/GSN/BAIAP2/PXN/CCR7	21
GO:0031341	GO:0031341	regulation of cell killing	16/794	112/18986	0.142857142857143	3.41597697013314	5.35728997806312	1.67861329939857e-05	0.00044150194239737	0.000354140193713271	PTPRC/HLA-DRA/HLA-DRB1/SPI1/KLRB1/ICAM1/FCGR2B/NCKAP1L/TGFB1/PRF1/KLRD1/SERPINB9/IFNG/NECTIN2/SH2D1A/ARRB2	16
GO:0046638	GO:0046638	positive regulation of alpha-beta T cell differentiation	11/794	56/18986	0.196428571428571	4.69696833393307	5.78814984188315	1.69753632377145e-05	0.000444129108708836	0.000356247512157688	IL2RG/HLA-DRA/CD83/HLA-DRB1/SASH3/SOCS1/RUNX3/ZAP70/NCKAP1L/NFKBID/IFNG	11
GO:0031579	GO:0031579	membrane raft organization	8/794	29/18986	0.275862068965517	6.59636932163641	6.30080282798798	1.77224984750662e-05	0.000461248900102378	0.0003699797422075	CD2/LAT/S100A10/EMP2/ANXA2/RFTN1/DOCK2/GSN	8
GO:0002822	GO:0002822	regulation of adaptive immune response based on somatic recombination of immune receptors built from immunoglobulin superfamily domains	23/794	206/18986	0.111650485436893	2.66976840869629	5.03404837519336	1.83087956389918e-05	0.000474026162090773	0.000380228716450116	CD69/PTPRC/HLA-DRA/HLA-DRB1/CD7/WAS/ASCL2/PTPN6/TNF/SASH3/BATF/CD40/FCGR2B/NCKAP1L/CD4/TNFRSF1B/TGFB1/KLRD1/NFKBID/SLAMF1/NECTIN2/IL27RA/MAD2L2	23
GO:0030888	GO:0030888	regulation of B cell proliferation	12/794	67/18986	0.17910447761194	4.2827173953908	5.62337618795897	1.89972870716449e-05	0.000489303181518895	0.000392482811166571	PTPRC/CD74/SASH3/CD38/CD40/FCGR2B/NCKAP1L/IKZF3/CD320/TNFRSF4/INPP5D/LYN	12
GO:0034109	GO:0034109	homotypic cell-cell adhesion	15/794	101/18986	0.148514851485149	3.55126318677208	5.3707233617568	1.9096367109273e-05	0.000489319798454619	0.000392496140043007	CD9/CEACAM5/CCL5/DSP/JUP/FERMT3/PTPN6/ZNF703/CDHR5/F11R/PLEK/SERPINE2/GLA/MYL9/LYN	15
GO:0010811	GO:0010811	positive regulation of cell-substrate adhesion	17/794	126/18986	0.134920634920635	3.22620047179241	5.23786169904649	1.98827113458893e-05	0.000506856195386747	0.000406562540233353	AGR2/MDK/CD3E/JUP/FERMT1/S100A10/EMP2/ITGA6/SDC4/VEGFA/ARL2/SKAP1/SPOCK2/STK4/CCN1/PTK2B/CCR7	17
GO:0007249	GO:0007249	canonical NF-kappaB signal transduction	31/794	327/18986	0.0948012232415902	2.26687156733606	4.8276703971462	2.00526157188415e-05	0.000508579350705925	0.00040794472794292	RHOH/LTB/CD74/BST2/HLA-DRB1/TSPAN6/PIM2/TNF/LTBR/WLS/CD40/VEGFA/REL/CARD16/S100A13/BIRC3/TRIM22/CD4/TGFB1/TERF2IP/KLF4/RORA/CASP1/HACD3/TIFA/S100B/DDX1/ARRB2/PARP1/CCR7/STAT1	31
GO:0043372	GO:0043372	positive regulation of CD4-positive, alpha-beta T cell differentiation	9/794	38/18986	0.236842105263158	5.66333023995758	6.0114828193915	2.04368575699627e-05	0.000515693497361849	0.000413651170050861	IL2RG/HLA-DRA/CD83/HLA-DRB1/SASH3/SOCS1/NCKAP1L/NFKBID/IFNG	9
GO:0007264	GO:0007264	small GTPase-mediated signal transduction	41/794	491/18986	0.0835030549898167	1.99671158946683	4.67475026231321	2.16485954432323e-05	0.000543510949233877	0.000435964271871153	ARHGDIB/RAC2/RHOH/TAGAP/RND3/WAS/RGS19/ARHGAP9/LAT/DOCK8/EPS8L2/EPS8L3/DOK2/RTKN/CDC42EP5/NET1/RHOG/RASAL3/F11R/ARHGEF1/DEF6/ARHGAP4/ARHGAP30/RHOF/DOCK2/EPS8/DOCK10/ARHGAP15/CD2AP/SWAP70/HACD3/CTNNAL1/ARFGAP1/CDC42SE2/RIPOR2/GIT2/FGD3/AIF1/RASGRP2/TAX1BP3/RASA2	41
GO:0098754	GO:0098754	detoxification	20/794	167/18986	0.119760479041916	2.86369326837509	5.05370316178079	2.2993978737699e-05	0.000574387277915085	0.000460730978357069	GPX2/ALOX5AP/FABP1/MT1E/MT1G/TXN/NQO1/ALDH1A1/MGST2/MGST1/MT1M/RAB40B/SLC22A18/TXNDC17/MT1X/GSTM3/SOD3/PIM1/MT1F/MUC2	20
GO:0031295	GO:0031295	T cell costimulation	10/794	48/18986	0.208333333333333	4.98163308144416	5.77019017501631	2.38561862462124e-05	0.000589995531492148	0.000473250764601479	CD3E/CD24/LCK/PTPN6/CSK/FYN/CD5/ICOS/CCR7/LYN	10
GO:2000516	GO:2000516	positive regulation of CD4-positive, alpha-beta T cell activation	10/794	48/18986	0.208333333333333	4.98163308144416	5.77019017501631	2.38561862462124e-05	0.000589995531492148	0.000473250764601479	CD3E/IL2RG/HLA-DRA/CD83/HLA-DRB1/SASH3/SOCS1/NCKAP1L/NFKBID/IFNG	10
GO:1990778	GO:1990778	protein localization to cell periphery	33/794	362/18986	0.0911602209944751	2.17980850856562	4.73483289250034	2.43889068311379e-05	0.000600184434938547	0.000481423549121159	KRT18/AGR2/FYB1/LGALS3/PGRMC1/SFN/VIL1/PKP3/JUP/MISP/TNF/CDH1/S100A10/ATP1B1/EMP2/GAS6/ABI3/RAB13/MAP7/TSPAN15/SKAP1/CSK/RHOG/PRKCH/F11R/TGFB1/RILPL2/EPB41L2/SPTBN1/IFNG/ZDHHC3/LRP1/GGA2	33
GO:0042327	GO:0042327	positive regulation of phosphorylation	40/794	479/18986	0.0835073068893528	1.99681326020309	4.6162453065587	2.71803134328776e-05	0.000665582946181451	0.000533881396337778	PTPRC/HCLS1/CLDN3/CD3E/CD74/CD24/CCL5/HLA-DRB1/APP/LCP2/EFNA1/TNF/TXN/LAT/CCND1/GAS6/ITGA6/PTK2/ANG/HES1/TNFRSF18/VEGFA/TCIM/NCKAP1L/CD4/TGFB1/FYN/STK4/CCN1/RARRES2/MAP3K13/IFNG/PTK2B/PIM1/ARRB2/FAS/CCR7/MAD2L2/LYN/HBEGF	40
GO:0050850	GO:0050850	positive regulation of calcium-mediated signaling	11/794	59/18986	0.186440677966102	4.45813943559749	5.55780037209765	2.84614433099864e-05	0.000693538405362464	0.000556305197410881	PTPRC/CD3E/APP/ERBB3/TNF/CCL4/ZAP70/P2RX5/CD4/CCL3/PPP3CC	11
GO:0050856	GO:0050856	regulation of T cell receptor signaling pathway	10/794	49/18986	0.204081632653061	4.8799671001902	5.68127513224882	2.88608098272194e-05	0.000699839442200526	0.000561359422980782	LAPTM5/PTPRC/LCK/LGALS3/PTPN6/PTPN22/NECTIN2/CBLB/SH2D1A/CCR7	10
GO:0010273	GO:0010273	detoxification of copper ion	6/794	16/18986	0.375	8.9669395465995	6.66029055855093	2.93177848322799e-05	0.000701213646743093	0.000562461708194441	MT1E/MT1G/MT1M/MT1X/MT1F/MUC2	6
GO:1990169	GO:1990169	stress response to copper ion	6/794	16/18986	0.375	8.9669395465995	6.66029055855093	2.93177848322799e-05	0.000701213646743093	0.000562461708194441	MT1E/MT1G/MT1M/MT1X/MT1F/MUC2	6
GO:0006809	GO:0006809	nitric oxide biosynthetic process	13/794	81/18986	0.160493827160494	3.83770252200143	5.34682983882576	2.93406635531208e-05	0.000701213646743093	0.000562461708194441	ASS1/APP/ASL/TNF/NQO1/SPR/CLU/ACP5/KLF4/GLA/IFNG/PTK2B/RORA	13
GO:0061687	GO:0061687	detoxification of inorganic compound	7/794	23/18986	0.304347826086957	7.27751615376191	6.29322939747726	2.96771999039249e-05	0.000705862969963687	0.000566191051302279	MT1E/MT1G/TXN/MT1M/MT1X/MT1F/MUC2	7
GO:0007163	GO:0007163	establishment or maintenance of cell polarity	24/794	227/18986	0.105726872246696	2.52812392503246	4.83884811584581	3.00266837765338e-05	0.000710774500253092	0.000570130717521353	MSN/PDLIM1/CD3G/CDX2/SPINT2/MISP/CCL4/FERMT1/PARVG/DOCK8/MAP7/PTK2/LLGL2/HES1/NCKAP1L/RHOG/CTNNA1/DOCK2/DYNLT1/DST/GSN/RIPOR2/CCR7/PARVB	24
GO:1900027	GO:1900027	regulation of ruffle assembly	8/794	31/18986	0.258064516129032	6.17079710733729	6.01938023625996	3.02417917714847e-05	0.000712473681971802	0.000571493675382309	EVL/SH3YL1/EPS8L2/EPS8L3/ABI3/ICAM1/RHOG/EPS8	8
GO:0072593	GO:0072593	reactive oxygen species metabolic process	25/794	242/18986	0.103305785123967	2.47023128005496	4.80880904530764	3.05421025911546e-05	0.000716154679153912	0.000574446298983582	RAC2/STK17A/NCF1/APP/ITGB2/UCP2/TNF/TXN/NQO1/NCF4/AKR1C3/ACP5/CCN2/TRAP1/TGFB1/FYN/IMMP2L/CRYAB/CCN1/EIF6/SOD3/PDK4/PTK2B/NDUFS3/RAB27A	25
GO:0051924	GO:0051924	regulation of calcium ion transport	26/794	258/18986	0.10077519379845	2.40972018823346	4.76291027380005	3.27598642835558e-05	0.000764550635462705	0.000613265954564416	CORO1A/CXCR4/SPINK1/CCL5/LGALS3/UCP2/PTPN6/CCL4/IL16/ATP1B1/ASPH/CRACR2B/MS4A1/GPR35/CD19/HES1/P2RX5/CD4/TGFB1/FYN/MCUB/CHD7/CCL3/PPP3CC/PTK2B/LYN	26
GO:1902903	GO:1902903	regulation of supramolecular fiber organization	35/794	400/18986	0.0875	2.09228589420655	4.61263067410758	3.30410087696822e-05	0.000767508666327525	0.000615638668074551	CORO1A/HCLS1/GMFG/TPM1/EVL/APP/COTL1/VIL1/WAS/S100A10/CLU/CTTN/CDC42EP5/SDC4/GPR65/ARL2/CCN2/DSTN/NCKAP1L/F11R/PLEK/CRYAB/SPTBN1/PFDN4/EPS8/CYFIP2/PTK2B/SWAP70/GSN/BAIAP2/CAPG/PXN/CCR7/LDLR/CAPZA1	35
GO:0002312	GO:0002312	B cell activation involved in immune response	15/794	106/18986	0.141509433962264	3.3837507723017	5.14147954920518	3.42838985877441e-05	0.000789864307715189	0.0006335707096158	PTPRC/CDH17/ITM2A/CD19/BATF/CD40/FCGR2B/TGFB1/DOCK10/IRF8/PTK2B/SWAP70/ST3GAL1/IL27RA/MAD2L2	15
GO:0002347	GO:0002347	response to tumor cell	10/794	50/18986	0.2	4.7823677581864	5.59474067160419	3.47376615743747e-05	0.000789864307715189	0.0006335707096158	LAPTM5/HLA-DRB1/NKG7/ABI3/SPI1/TGFB1/PRF1/KLF4/ADAM15/NECTIN2	10
GO:0043368	GO:0043368	positive T cell selection	10/794	50/18986	0.2	4.7823677581864	5.59474067160419	3.47376615743747e-05	0.000789864307715189	0.0006335707096158	CD69/PTPRC/CD3E/CD3D/CD74/CD3G/BATF/ZAP70/LY9/DOCK2	10
GO:2000404	GO:2000404	regulation of T cell migration	10/794	50/18986	0.2	4.7823677581864	5.59474067160419	3.47376615743747e-05	0.000789864307715189	0.0006335707096158	CD69/CORO1A/CCL5/APP/ASCL2/ITGA4/DOCK8/RIPOR2/AIF1/IL27RA	10
GO:0002704	GO:0002704	negative regulation of leukocyte mediated immunity	12/794	71/18986	0.169014084507042	4.04143754212935	5.36389456022918	3.47978844074887e-05	0.000789864307715189	0.0006335707096158	PTPRC/BST2/PTPN6/CD96/SPI1/FCGR2B/NCKAP1L/TGFB1/KLRD1/SLAMF1/SERPINB9/ARRB2	12
GO:0097305	GO:0097305	response to alcohol	27/794	275/18986	0.0981818181818182	2.34770780856423	4.70315097814679	3.68500084297047e-05	0.00083264269047301	0.000667884363309672	PTPRC/CLDN3/CLDN7/SPINK1/RGS2/JUP/COMT/CD27/RGS19/TNF/CDH1/NQO1/PCK1/AKR1C3/MAP4K1/TGFB1/FYN/CCL3/CTNNA1/EPS8/KLF4/ADAM15/PTK2B/CDK4/PARP1/CCR7/IGFBP7	27
GO:0045807	GO:0045807	positive regulation of endocytosis	19/794	159/18986	0.119496855345912	2.85738954105477	4.91344755492043	3.76886835511463e-05	0.000843920927624991	0.000676930930733722	PTPRC/IL2RG/CD151/APP/GAS6/WASL/CLU/ANXA2/VEGFA/FCGR2B/NCKAP1L/SIRPG/IL2RB/PPP3CC/DOCK2/IFNG/LRP1/RAB27A/ARRB2	19
GO:0046718	GO:0046718	symbiont entry into host cell	19/794	159/18986	0.119496855345912	2.85738954105477	4.91344755492043	3.76886835511463e-05	0.000843920927624991	0.000676930930733722	CXCR4/CD74/HLA-DRB1/TMPRSS4/IFITM3/GAS6/SELPLG/ITGB7/ICAM1/TRIM22/CD4/F11R/SLAMF1/DYNLT1/SLC52A2/TNFRSF4/NECTIN2/GSN/LDLR	19
GO:0051258	GO:0051258	protein polymerization	28/794	293/18986	0.0955631399317406	2.28509039640306	4.63130426036596	4.323953532704e-05	0.000963873229196035	0.000773147792394748	CORO1A/HCLS1/EVL/COTL1/VIL1/WAS/CHMP4B/WASL/CTTN/CDC42EP5/ANG/ARL2/NCKAP1L/SPTBN1/MSRB1/PSTPIP1/EPS8/CYFIP2/INF2/PTK2B/CD2AP/GSN/BAIAP2/CAPG/AIF1/BLOC1S2/CCR7/CAPZA1	28
GO:0051014	GO:0051014	actin filament severing	6/794	17/18986	0.352941176470588	8.43947251444659	6.4109105053513	4.37089669288555e-05	0.000969987833050627	0.000778052475218536	GMFG/VIL1/DSTN/FMNL1/GSN/CAPG	6
GO:1905517	GO:1905517	macrophage migration	11/794	62/18986	0.17741935483871	4.24242301129439	5.34237508418491	4.61126897887229e-05	0.00101878302639885	0.000817192369214889	MDK/CD9/CCL5/LGALS3/PTK2/CKLF/CCL3/SLAMF1/RARRES2/CNN2/PTK2B	11
GO:0033632	GO:0033632	regulation of cell-cell adhesion mediated by integrin	5/794	11/18986	0.454545454545455	10.8690176322418	6.83997797804989	4.72817317496743e-05	0.0010399888872904	0.000834202141908553	CD3E/CCL5/FERMT3/SKAP1/SWAP70	5
GO:0048246	GO:0048246	macrophage chemotaxis	9/794	42/18986	0.214285714285714	5.12396545519971	5.58957965722996	4.81164985794135e-05	0.00105368772880293	0.000845190339062454	MDK/CCL5/LGALS3/PTK2/CKLF/CCL3/SLAMF1/RARRES2/PTK2B	9
GO:0050730	GO:0050730	regulation of peptidyl-tyrosine phosphorylation	19/794	162/18986	0.117283950617284	2.80447491992412	4.8186760299587	4.88511685019255e-05	0.00106256734972704	0.000852312914009896	PTPRC/HCLS1/CD3E/APP/ITGB2/EFNA1/PTPN6/CBLC/SOCS1/HES1/SAMSN1/TNFRSF18/VEGFA/CD4/TGFB1/FYN/IFNG/VPS25/HBEGF	19
GO:0030833	GO:0030833	regulation of actin filament polymerization	17/794	135/18986	0.125925925925926	3.01112044033958	4.89906380674717	4.89494916691798e-05	0.00106256734972704	0.000852312914009896	CORO1A/HCLS1/EVL/COTL1/VIL1/CTTN/CDC42EP5/NCKAP1L/SPTBN1/EPS8/CYFIP2/PTK2B/GSN/BAIAP2/CAPG/CCR7/CAPZA1	17
GO:0090023	GO:0090023	positive regulation of neutrophil chemotaxis	7/794	25/18986	0.28	6.69531486146096	5.95295297998918	5.40836271585344e-05	0.00116891178523945	0.000937614552295323	RAC2/MDK/CD74/PERP/NCKAP1L/RIPOR2/CCR7	7
GO:0001910	GO:0001910	regulation of leukocyte mediated cytotoxicity	14/794	98/18986	0.142857142857143	3.41597697013314	5.00942834960519	5.58361152107746e-05	0.001196385037555	0.000959651562696979	PTPRC/HLA-DRA/HLA-DRB1/SPI1/KLRB1/ICAM1/FCGR2B/NCKAP1L/TGFB1/KLRD1/SERPINB9/NECTIN2/SH2D1A/ARRB2	14
GO:0002275	GO:0002275	myeloid cell activation involved in immune response	14/794	98/18986	0.142857142857143	3.41597697013314	5.00942834960519	5.58361152107746e-05	0.001196385037555	0.000959651562696979	RAC2/ITGB2/PTPN6/TNF/LAT/ANXA3/LAT2/SPI1/S100A13/CCL3/DOCK2/SLAMF1/IFNG/LYN	14
GO:0051897	GO:0051897	positive regulation of phosphatidylinositol 3-kinase/protein kinase B signal transduction	21/794	192/18986	0.109375	2.61535736775819	4.69986029142322	5.65936959610729e-05	0.00120741314430255	0.000968497494016463	HCLS1/HCST/CCL5/APP/ERBB3/GDF15/PTPN6/TNF/TXN/IGF2/GAS6/AKR1C3/PTK2/CD19/VEGFA/TGFB1/CCL3/PTK2B/ARRB2/CCR7/HBEGF	21
GO:0044409	GO:0044409	symbiont entry into host	19/794	164/18986	0.115853658536585	2.77027400626651	4.75669012540727	5.78386666326254e-05	0.00122870090525975	0.000985572960883424	CXCR4/CD74/HLA-DRB1/TMPRSS4/IFITM3/GAS6/SELPLG/ITGB7/ICAM1/TRIM22/CD4/F11R/SLAMF1/DYNLT1/SLC52A2/TNFRSF4/NECTIN2/GSN/LDLR	19
GO:0045123	GO:0045123	cellular extravasation	12/794	75/18986	0.16	3.82589420654912	5.12276710046017	6.09328810140378e-05	0.00128892490008843	0.00103388019386865	MDK/ITGA4/TNF/SELPLG/ITGB7/ICAM1/F11R/JAML/ITGAL/RIPOR2/SELL/IL27RA	12
GO:0050848	GO:0050848	regulation of calcium-mediated signaling	14/794	99/18986	0.141414141414141	3.38147215225301	4.96314476488829	6.25726327457752e-05	0.0013151366869278	0.00105490534999471	PTPRC/CD3E/APP/TBC1D10C/ERBB3/TNF/CCL4/FHL2/ZAP70/P2RX5/CD4/PLEK/CCL3/PPP3CC	14
GO:0051345	GO:0051345	positive regulation of hydrolase activity	30/794	331/18986	0.0906344410876133	2.16723614419323	4.47559134956296	6.2701145604886e-05	0.0013151366869278	0.00105490534999471	LAPTM5/RGS1/CLDN4/CLDN3/CCL5/LCK/PERP/EFNA1/IFI16/TNF/S100A10/DOCK8/ITGA6/ASPH/NET1/GPR65/RGS10/RHOG/PLEK/CYFIP2/DOCK10/FAM162A/IFNG/CASP1/GSN/RGS14/FAS/RASGRP2/TAX1BP3/LYN	30
GO:0033631	GO:0033631	cell-cell adhesion mediated by integrin	6/794	18/18986	0.333333333333333	7.97061293031066	6.18118551077178	6.32495480035181e-05	0.00132106513918272	0.00105966071577765	CD3E/CCL5/FERMT3/ITGA4/SKAP1/SWAP70	6
GO:0042116	GO:0042116	macrophage activation	15/794	112/18986	0.133928571428571	3.20247840949982	4.88386919907748	6.57991396627914e-05	0.0013685670429445	0.00109776322855166	PTPRC/CD74/CST7/APP/ITGB2/CTSC/TNF/CLU/FCGR2B/MCUB/CCL3/IFNG/RORA/AIF1/LDLR	15
GO:0001890	GO:0001890	placenta development	18/794	152/18986	0.118421052631579	2.83166511997879	4.73665675605525	6.74316958981427e-05	0.00139667900129028	0.00112031256167616	KRT8/KRT19/CDX2/SPINT2/ASCL2/PHLDA2/SPINT1/IGF2/ST14/PTK2/ANG/PRDM1/HES1/STK4/CCN1/DCAF13/ADM/PARP1	18
GO:0009117	GO:0009117	nucleotide metabolic process	40/794	500/18986	0.08	1.91294710327456	4.3219970992564	7.05212823280727e-05	0.00144477656078384	0.00115889286540867	APP/UCP2/QPRT/ATP5ME/NQO1/ATP1B1/CD38/IDH1/PAICS/NTHL1/AK1/TP53I3/ARL2/PCK2/NDUFC1/NUPR1/GIMAP7/TGFB1/NDUFV3/DCTPP1/SLC25A13/ATP5MC1/EIF6/NAPRT/IMPDH2/TYMP/UQCC3/NDUFA8/IFNG/RORA/AK3/NDUFS3/UCKL1/NT5C3B/TPST2/KCNAB2/DCK/PFKL/PARP1/PRPSAP2	40
GO:0001894	GO:0001894	tissue homeostasis	26/794	270/18986	0.0962962962962963	2.30262151320086	4.50369465810684	7.06257703219619e-05	0.00144477656078384	0.00115889286540867	CORO1A/RAC2/CLDN3/PERP/USH1C/TFF3/PKP3/CHMP4B/SASH3/ALDH1A1/IL10RA/CD38/SLC12A2/LSR/ACP5/VEGFA/CCN2/CSK/F11R/SNX10/PDK4/PTK2B/CD2AP/INPP5D/FH/MUC2	26
GO:0060249	GO:0060249	anatomical structure homeostasis	26/794	270/18986	0.0962962962962963	2.30262151320086	4.50369465810684	7.06257703219619e-05	0.00144477656078384	0.00115889286540867	CORO1A/RAC2/CLDN3/PERP/USH1C/TFF3/PKP3/CHMP4B/SASH3/ALDH1A1/IL10RA/CD38/SLC12A2/LSR/ACP5/VEGFA/CCN2/CSK/F11R/SNX10/PDK4/PTK2B/CD2AP/INPP5D/FH/MUC2	26
GO:0001911	GO:0001911	negative regulation of leukocyte mediated cytotoxicity	7/794	26/18986	0.269230769230769	6.43780275140477	5.79650594850676	7.13521913489487e-05	0.00144772140079846	0.0011612549981947	PTPRC/FCGR2B/NCKAP1L/TGFB1/KLRD1/SERPINB9/ARRB2	7
GO:0046629	GO:0046629	gamma-delta T cell activation	7/794	26/18986	0.269230769230769	6.43780275140477	5.79650594850676	7.13521913489487e-05	0.00144772140079846	0.0011612549981947	PTPRC/CD3E/SOX4/CD3G/CD247/NCKAP1L/JAML	7
GO:1903038	GO:1903038	negative regulation of leukocyte cell-cell adhesion	18/794	153/18986	0.117647058823529	2.81315750481553	4.70431963686886	7.34997800386764e-05	0.00148523336004984	0.00119134431658753	LAPTM5/CD69/MDK/CD74/HLA-DRB1/ASS1/LGALS3/ASCL2/PTPN6/SDC4/TIGIT/SOCS1/RUNX3/TGFB1/PTPN22/KLF4/CBLB/RIPOR2	18
GO:2000116	GO:2000116	regulation of cysteine-type endopeptidase activity	19/794	167/18986	0.11377245508982	2.72050860495633	4.66543498561853	7.40756732649465e-05	0.00149081041214595	0.00119581781516138	CD44/LAPTM5/FABP1/LCK/PERP/PSMB9/DPEP1/IFI16/TNF/GAS6/ASPH/VEGFA/CARD16/BIRC3/CYFIP2/FAM162A/CASP1/GSN/FAS	19
GO:0050858	GO:0050858	negative regulation of antigen receptor-mediated signaling pathway	8/794	35/18986	0.228571428571429	5.46556315221303	5.52420161126449	7.7791239069178e-05	0.0015592751992455	0.00125073520201208	LAPTM5/LGALS3/PTPN6/LPXN/FCGR2B/PTPN22/CBLB/SH2D1A	8
GO:0046209	GO:0046209	nitric oxide metabolic process	13/794	89/18986	0.146067415730337	3.49274049755186	4.92437331758728	8.08165204645618e-05	0.00161224606207803	0.00129322450913224	ASS1/APP/ASL/TNF/NQO1/SPR/CLU/ACP5/KLF4/GLA/IFNG/PTK2B/RORA	13
GO:0043086	GO:0043086	negative regulation of catalytic activity	39/794	486/18986	0.0802469135802469	1.91885126100072	4.28699339497843	8.10825820799652e-05	0.00161224606207803	0.00129322450913224	CD44/PTPRC/CST3/SPINK1/FABP1/CST7/RGS2/DPEP1/APP/SFN/IFI16/SPINT2/TNF/SPINT1/TIMP3/GAS6/GZMA/CBLC/VEGFA/ARL2/SPOCK2/CARD16/PRKCH/SERPINB6/DBNDD2/PTPN22/SERPINE2/SERPINB9/IPO5/GLA/IFNG/SH3BP5/VPS25/LRP1/RGS14/MAD2L2/LYN/TINF2/SERPING1	39
GO:0045071	GO:0045071	negative regulation of viral genome replication	10/794	55/18986	0.181818181818182	4.34760705289673	5.19402899225209	8.18920507792635e-05	0.00162185412121004	0.00130093138331663	CCL5/BST2/ISG20/IFITM3/IFI16/TNF/APOBEC3G/SRPK1/RESF1/OAS1	10
GO:1904646	GO:1904646	cellular response to amyloid-beta	9/794	45/18986	0.2	4.7823677581864	5.30693643715471	8.54682522979498e-05	0.00168596302449646	0.00135235480244208	APP/ITGA4/TNF/ICAM1/FCGR2B/FYN/CASP4/LRP1/PARP1	9
GO:0030101	GO:0030101	natural killer cell activation	14/794	102/18986	0.137254901960784	3.28201708895145	4.82777821417164	8.72141980036668e-05	0.00170016383637736	0.00136374564308726	CORO1A/PTPRC/CD2/CD48/NKG7/EMP2/GAS6/PRDM1/FYN/PTPN22/KLRD1/SLAMF1/SH2D1A/RAB27A	14
GO:1990868	GO:1990868	response to chemokine	14/794	102/18986	0.137254901960784	3.28201708895145	4.82777821417164	8.72141980036668e-05	0.00170016383637736	0.00136374564308726	CXCR4/CCL5/CCL4/DOCK8/CCL15/SLC12A2/GPR35/CXCL3/CCL3/PTK2B/CXCL2/RIPOR2/CCR7/LYN	14
GO:1990869	GO:1990869	cellular response to chemokine	14/794	102/18986	0.137254901960784	3.28201708895145	4.82777821417164	8.72141980036668e-05	0.00170016383637736	0.00136374564308726	CXCR4/CCL5/CCL4/DOCK8/CCL15/SLC12A2/GPR35/CXCL3/CCL3/PTK2B/CXCL2/RIPOR2/CCR7/LYN	14
GO:0010466	GO:0010466	negative regulation of peptidase activity	21/794	198/18986	0.106060606060606	2.53610411418976	4.53929387510689	8.84538847060325e-05	0.00171759476903784	0.00137772744764166	CD44/CST3/SPINK1/FABP1/CST7/DPEP1/APP/IFI16/SPINT2/TNF/SPINT1/TIMP3/GAS6/VEGFA/SPOCK2/CARD16/SERPINB6/SERPINE2/SERPINB9/LRP1/SERPING1	21
GO:0001954	GO:0001954	positive regulation of cell-matrix adhesion	10/794	56/18986	0.178571428571429	4.26997121266643	5.11962279574676	9.60043741578611e-05	0.00185695620209622	0.00148951287859913	CD3E/JUP/FERMT1/S100A10/EMP2/SDC4/VEGFA/SKAP1/PTK2B/CCR7	10
GO:0030224	GO:0030224	monocyte differentiation	8/794	36/18986	0.222222222222222	5.31374195354044	5.41222862258582	9.63821418268656e-05	0.00185703731403624	0.00148957794059636	CD74/HLA-DRB1/IFI16/MT1G/VEGFA/CD4/INPP5D/CTNNBIP1	8
GO:2001057	GO:2001057	reactive nitrogen species metabolic process	13/794	91/18986	0.142857142857143	3.41597697013314	4.82631169690195	0.000102063442761975	0.00195698758409801	0.00156975065242898	ASS1/APP/ASL/TNF/NQO1/SPR/CLU/ACP5/KLF4/GLA/IFNG/PTK2B/RORA	13
GO:1905521	GO:1905521	regulation of macrophage migration	9/794	46/18986	0.195652173913043	4.67840324170408	5.21823452008121	0.000102357025118785	0.00195698758409801	0.00156975065242898	MDK/CD9/CCL5/PTK2/CCL3/SLAMF1/RARRES2/CNN2/PTK2B	9
GO:0002440	GO:0002440	production of molecular mediator of immune response	23/794	230/18986	0.1	2.3911838790932	4.43459201551615	0.000103069341058523	0.0019630563003905	0.00157461852764544	LAPTM5/PTPRC/LGALS4/CD74/BST2/CD7/PKP3/TNF/SASH3/CD96/ACP5/BATF/CD40/FCGR2B/TNFRSF1B/TGFB1/SLAMF1/TNFRSF4/SWAP70/DDX1/DNAJB9/IL27RA/MAD2L2	23
GO:0006959	GO:0006959	humoral immune response	28/794	310/18986	0.0903225806451613	2.15977898756805	4.3011984306139	0.000115511145664488	0.00219162559197775	0.00175795990268012	PTPRC/LGALS4/CCL5/PRSS3/CD83/HLA-DRB1/HLA-DQB1/APP/LGALS3/PTPN6/TNF/CCL4/CCL15/RNASE4/CLU/MS4A1/ANG/FCMR/FCGR2B/CXCL3/CCL3/RARRES2/IFNG/SH2D1A/ADM/CXCL2/CCR7/SERPING1	28
GO:0003382	GO:0003382	epithelial cell morphogenesis	8/794	37/18986	0.216216216216216	5.17012730614746	5.30435223687369	0.000118503269434659	0.00223984696714711	0.00179663952218726	CLDN3/RAB25/POF1B/SPINT2/ST14/FLNB/RILPL2/PLOD3	8
GO:0007043	GO:0007043	cell-cell junction assembly	18/794	159/18986	0.113207547169811	2.70700061784136	4.51561604423451	0.000121103379671338	0.00228032159222054	0.00182910527191001	CLDN4/CLDN3/CLDN7/CD9/CDH17/PKP3/POF1B/JUP/TNF/CDH1/RAB13/ZNF703/HOPX/LSR/ARL2/PRKCH/F11R/CTNNA1	18
GO:0002357	GO:0002357	defense response to tumor cell	5/794	13/18986	0.384615384615385	9.19686107343538	6.17627429831005	0.000122803709546214	0.0022863567046975	0.00183394619263182	LAPTM5/ABI3/SPI1/PRF1/KLF4	5
GO:0070486	GO:0070486	leukocyte aggregation	5/794	13/18986	0.384615384615385	9.19686107343538	6.17627429831005	0.000122803709546214	0.0022863567046975	0.00183394619263182	CD44/RAC2/MSN/ZAP70/STK10	5
GO:0071801	GO:0071801	regulation of podosome assembly	5/794	13/18986	0.384615384615385	9.19686107343538	6.17627429831005	0.000122803709546214	0.0022863567046975	0.00183394619263182	LCP1/MSN/TNF/KIF9/GSN	5
GO:0030225	GO:0030225	macrophage differentiation	11/794	69/18986	0.159420289855072	3.81203227101814	4.88870737225178	0.000126830192854908	0.00235251077866324	0.00188701009636446	HCLS1/HLA-DRB1/APP/UCP2/NR3C1/SOCS1/VEGFA/CD4/TGFB1/IFNG/PARP1	11
GO:2000106	GO:2000106	regulation of leukocyte apoptotic process	13/794	93/18986	0.139784946236559	3.3425150998077	4.73095415202773	0.000127971339072226	0.00236485325846854	0.00189691032050711	HCLS1/CD74/CCL5/PERP/LGALS3/EFNA1/CD3G/CD27/DOCK8/GAS6/ST3GAL1/CCR7/LYN	13
GO:0032535	GO:0032535	regulation of cellular component size	31/794	361/18986	0.0858725761772853	2.05337119811327	4.22145562060431	0.000129044543253437	0.00236896743019733	0.00190021040468136	CORO1A/HCLS1/EVL/MSN/COTL1/USH1C/VIL1/WAS/CDH1/CDHR5/CTTN/CDC42EP5/SLC12A2/VEGFA/DSTN/NCKAP1L/PLEK/ARHGAP4/SPTBN1/EPS8/CYFIP2/GLA/MAP3K13/PTK2B/SWAP70/GSN/BAIAP2/CAPG/BLOC1S2/CCR7/CAPZA1	31
GO:0070372	GO:0070372	regulation of ERK1 and ERK2 cascade	27/794	296/18986	0.0912162162162162	2.18114745728096	4.27878685064923	0.000129147087826087	0.00236896743019733	0.00190021040468136	CD44/PTPRC/CD74/HLA-DRB1/APP/TBC1D10C/PTPN6/TNF/GAS6/PLA2G2A/NDRG2/VEGFA/CCN2/ICAM1/CSK/CD4/TGFB1/PTPN22/DUSP4/CCL3/CCN1/SLAMF1/PTK2B/ARRB2/RGS14/CCR7/LYN	27
GO:0045333	GO:0045333	cellular respiration	24/794	249/18986	0.0963855421686747	2.30475554611393	4.32966330632627	0.000130437542487364	0.00238384199891428	0.00191214168321259	TNF/ATP5ME/CYC1/IDH1/ARL2/NDUFC1/TRAP1/NUPR1/NDUFV3/IMMP2L/SLC25A13/PDHA1/UQCC3/NDUFA8/UQCRC1/IFNG/SUCLG1/SCO2/CISD1/NDUFS3/COQ9/FH/OAS1/PLEC	24
GO:0051701	GO:0051701	biological process involved in interaction with host	21/794	204/18986	0.102941176470588	2.46151281671359	4.38452067321069	0.000135336231499088	0.002455632806631	0.00196972695772707	CXCR4/CD74/HLA-DRB1/TMPRSS4/IFITM3/CHMP4B/GAS6/SELPLG/ITGB7/ICAM1/TRIM22/CD4/F11R/SLAMF1/DYNLT1/SLC52A2/TNFRSF4/NECTIN2/VAPB/GSN/LDLR	21
GO:0002064	GO:0002064	epithelial cell development	22/794	219/18986	0.100456621004566	2.40210252694294	4.35993214960721	0.000135353729434096	0.002455632806631	0.00196972695772707	CXCR4/CLDN3/RAB25/KLF5/MSN/SFN/POF1B/SPINT2/TNF/RAB13/ST14/PRDM1/VEGFA/ICAM1/FLNB/F11R/TGFB1/RILPL2/GSTM3/AKR1B1/PLOD3/PLEC	22
GO:0045639	GO:0045639	positive regulation of myeloid cell differentiation	14/794	107/18986	0.130841121495327	3.12865180442101	4.61298827915939	0.000147153888292715	0.00266000719528394	0.00213366097168537	HCLS1/CD74/HLA-DRB1/TNF/EVI2B/NCKAP1L/CD4/TGFB1/FAM210B/IFNG/ETS1/INPP5D/CTNNBIP1/STAT1	14
GO:0001773	GO:0001773	myeloid dendritic cell activation	7/794	29/18986	0.241379310344828	5.77182315643186	5.37246831127879	0.000151733750296052	0.00272299087625154	0.00218418182071612	CD2/LTBR/BATF/TGFB1/DOCK2/SLAMF1/CAMK4	7
GO:0031342	GO:0031342	negative regulation of cell killing	7/794	29/18986	0.241379310344828	5.77182315643186	5.37246831127879	0.000151733750296052	0.00272299087625154	0.00218418182071612	PTPRC/FCGR2B/NCKAP1L/TGFB1/KLRD1/SERPINB9/ARRB2	7
GO:0050868	GO:0050868	negative regulation of T cell activation	16/794	134/18986	0.119402985074627	2.85514493026054	4.50222148115062	0.000152687357887954	0.00273024768367273	0.00219000269473521	LAPTM5/CD69/MDK/CD74/HLA-DRB1/LGALS3/ASCL2/PTPN6/SDC4/TIGIT/SOCS1/RUNX3/TGFB1/PTPN22/CBLB/RIPOR2	16
GO:0051346	GO:0051346	negative regulation of hydrolase activity	24/794	252/18986	0.0952380952380952	2.27731798008876	4.26441405694878	0.000156710985611107	0.00279215164685596	0.00223965747404216	CD44/CST3/SPINK1/FABP1/CST7/RGS2/DPEP1/APP/IFI16/SPINT2/TNF/SPINT1/TIMP3/GAS6/GZMA/VEGFA/ARL2/SPOCK2/CARD16/SERPINB6/SERPINE2/SERPINB9/LRP1/SERPING1	24
GO:0071800	GO:0071800	podosome assembly	6/794	21/18986	0.285714285714286	6.83195394026628	5.58627919611845	0.000166019960112869	0.00293695808441662	0.00235581048476324	LCP1/MSN/TNF/BIN2/KIF9/GSN	6
GO:0097501	GO:0097501	stress response to metal ion	6/794	21/18986	0.285714285714286	6.83195394026628	5.58627919611845	0.000166019960112869	0.00293695808441662	0.00235581048476324	MT1E/MT1G/MT1M/MT1X/MT1F/MUC2	6
GO:0002707	GO:0002707	negative regulation of lymphocyte mediated immunity	10/794	60/18986	0.166666666666667	3.98530646515533	4.83849678804865	0.000174836386004176	0.00308195629371192	0.00247211732058164	PTPRC/PTPN6/CD96/FCGR2B/NCKAP1L/TGFB1/KLRD1/SLAMF1/SERPINB9/ARRB2	10
GO:0010951	GO:0010951	negative regulation of endopeptidase activity	14/794	109/18986	0.128440366972477	3.07124534929402	4.5305782487794	0.000179618042905039	0.00315505756636378	0.00253075375311247	CD44/FABP1/DPEP1/IFI16/TNF/TIMP3/GAS6/VEGFA/SPOCK2/CARD16/SERPINB6/SERPINE2/SERPINB9/SERPING1	14
GO:0002291	GO:0002291	T cell activation via T cell receptor contact with antigen bound to MHC molecule on antigen presenting cell	5/794	14/18986	0.357142857142857	8.53994242533286	5.8959096237177	0.000184464112159903	0.003217442461568	0.00258079430050495	LGALS3/APBB1IP/HLA-DMB/ICAM1/ITGAL	5
GO:0051764	GO:0051764	actin crosslink formation	5/794	14/18986	0.357142857142857	8.53994242533286	5.8959096237177	0.000184464112159903	0.003217442461568	0.00258079430050495	LCP1/EPS8/MARCKS/BAIAP2/AIF1	5
GO:0070371	GO:0070371	ERK1 and ERK2 cascade	28/794	319/18986	0.0877742946708464	2.09884478415704	4.13494518929599	0.000187132262922891	0.003247031405604	0.0026045283622755	CD44/PTPRC/CD74/HLA-DRB1/APP/TBC1D10C/PTPN6/TNF/GAS6/PLA2G2A/NDRG2/VEGFA/CCN2/ICAM1/CSK/CD4/TGFB1/PTPN22/DUSP4/CCL3/CCN1/SLAMF1/PTK2B/CD2AP/ARRB2/RGS14/CCR7/LYN	28
GO:1901654	GO:1901654	response to ketone	22/794	224/18986	0.0982142857142857	2.34848416696653	4.24136475594934	0.000187466910764101	0.003247031405604	0.0026045283622755	PTPRC/CLDN4/ASS1/NCF1/MSN/UCP2/COMT/NQO1/PCK1/GAS6/CD38/AKR1C3/NR3C1/MAP4K1/PCK2/TGFB1/KLF4/ADAM15/CDK4/PARP1/CCR7/IGFBP7	22
GO:0001934	GO:0001934	positive regulation of protein phosphorylation	36/794	455/18986	0.0791208791208791	1.89192570653528	4.02309492291487	0.00019866131100068	0.00342897700341798	0.00275047165961468	PTPRC/HCLS1/CLDN3/CD3E/CD74/CD24/HLA-DRB1/APP/LCP2/EFNA1/TNF/TXN/LAT/CCND1/GAS6/PTK2/HES1/TNFRSF18/VEGFA/TCIM/CD4/TGFB1/FYN/STK4/CCN1/RARRES2/MAP3K13/IFNG/PTK2B/PIM1/ARRB2/FAS/CCR7/MAD2L2/LYN/HBEGF	36
GO:0002699	GO:0002699	positive regulation of immune effector process	25/794	272/18986	0.0919117647058824	2.19777930063713	4.15674393032147	0.000201249247941004	0.00344027626495388	0.00275953509124401	LAPTM5/PTPRC/CD74/HLA-DRA/HLA-DRB1/CD7/ITGB2/PTPN6/TNF/SASH3/PCK1/HLA-DMB/SPI1/CD40/TGFB1/KLRD1/NFKBID/SLAMF1/TNFRSF4/IFNG/NECTIN2/SH2D1A/DDX1/DNAJB9/MAD2L2	25
GO:0032233	GO:0032233	positive regulation of actin filament bundle assembly	10/794	61/18986	0.163934426229508	3.91997357228393	4.77200865312823	0.000201392153108344	0.00344027626495388	0.00275953509124401	TPM1/EVL/VIL1/S100A10/SDC4/GPR65/CCN2/PLEK/SWAP70/PXN	10
GO:0070228	GO:0070228	regulation of lymphocyte apoptotic process	10/794	61/18986	0.163934426229508	3.91997357228393	4.77200865312823	0.000201392153108344	0.00344027626495388	0.00275953509124401	CD74/CCL5/PERP/LGALS3/EFNA1/CD3G/CD27/DOCK8/ST3GAL1/LYN	10
GO:1901293	GO:1901293	nucleoside phosphate biosynthetic process	28/794	321/18986	0.0872274143302181	2.08576786961401	4.09874436949474	0.000207617747733512	0.00353447884925783	0.00283509743480369	QPRT/GMDS/ATP5ME/PAICS/AK1/UGDH/ACSS2/CMAS/NDUFC1/GFPT1/TGFB1/NDUFV3/SLC25A13/ATP5MC1/NAPRT/PDHA1/IMPDH2/UQCC3/NDUFA8/PDK4/AK3/NDUFS3/UCKL1/ACSL5/DCK/PARP1/NANS/PRPSAP2	28
GO:0045069	GO:0045069	regulation of viral genome replication	12/794	85/18986	0.141176470588235	3.37578900577863	4.58617125909383	0.000209511308802665	0.00355454169303089	0.0028511903637309	CCL5/BST2/ISG20/IFITM3/IFI16/TNF/APOBEC3G/SRPK1/RESF1/HACD3/VAPB/OAS1	12
GO:0002700	GO:0002700	regulation of production of molecular mediator of immune response	20/794	196/18986	0.102040816326531	2.4399835500951	4.23347992585007	0.000217896360806735	0.00368422724343633	0.00295521451749343	LAPTM5/PTPRC/CD74/BST2/CD7/PKP3/TNF/SASH3/CD96/ACP5/CD40/FCGR2B/TNFRSF1B/TGFB1/SLAMF1/TNFRSF4/DDX1/DNAJB9/IL27RA/MAD2L2	20
GO:0006163	GO:0006163	purine nucleotide metabolic process	35/794	440/18986	0.0795454545454545	1.90207808564232	3.99963786599103	0.000219066209282461	0.00369145127573936	0.00296100910173759	APP/UCP2/QPRT/ATP5ME/NQO1/ATP1B1/CD38/IDH1/PAICS/AK1/TP53I3/ARL2/PCK2/NDUFC1/NUPR1/GIMAP7/TGFB1/NDUFV3/SLC25A13/ATP5MC1/EIF6/NAPRT/IMPDH2/UQCC3/NDUFA8/IFNG/RORA/AK3/NDUFS3/TPST2/KCNAB2/DCK/PFKL/PARP1/PRPSAP2	35
GO:0033630	GO:0033630	positive regulation of cell adhesion mediated by integrin	6/794	22/18986	0.272727272727273	6.52141057934509	5.4134201906647	0.000220246717710582	0.00369880551938953	0.00296690813189077	CD3E/CCL5/PTPN6/FERMT1/SKAP1/NCKAP1L	6
GO:0036336	GO:0036336	dendritic cell migration	7/794	31/18986	0.225806451612903	5.39944746892013	5.12144386932224	0.00023766377241612	0.00397786738276273	0.00319075091232416	CXCR4/CCL5/DOCK8/GAS6/EPS8/SLAMF1/CCR7	7
GO:0150077	GO:0150077	regulation of neuroinflammatory response	8/794	41/18986	0.195121951219512	4.66572464213307	4.90885033104973	0.000252978164019073	0.004219981387043	0.00338495685377693	PTPRC/CST7/CTSC/TNF/NUPR1/TNFRSF1B/CCL3/LDLR	8
GO:0140053	GO:0140053	mitochondrial gene expression	18/794	169/18986	0.106508875739645	2.5468230664898	4.21972479591652	0.000261552010343735	0.00434841151645053	0.00348797400169713	MRPL12/MRPS18A/MRPL13/MRPL15/MRPS35/MRPS33/MRPS17/MRPL14/COA3/MRPS25/MRPL2/MRPS28/MRPL45/LRPPRC/MRPL19/MRPL17/MRPL27/MRPL23	18
GO:0001768	GO:0001768	establishment of T cell polarity	5/794	15/18986	0.333333333333333	7.97061293031066	5.64217839165558	0.000267198644155191	0.00442748153365151	0.00355139811950829	DOCK8/DOCK2/GSN/RIPOR2/CCR7	5
GO:0036230	GO:0036230	granulocyte activation	9/794	52/18986	0.173076923076923	4.13858748304592	4.73467367890365	0.000273201313361836	0.00451190607548733	0.00361911724082754	CCL5/ITGB2/TNF/IL16/ANXA3/PLA2G2A/SPI1/FCGR2B/CCL3	9
GO:0002313	GO:0002313	mature B cell differentiation involved in immune response	7/794	32/18986	0.21875	5.23071473551637	5.00395761496512	0.000293330557560858	0.00482829868091068	0.00387290398062227	CDH17/ITM2A/FCGR2B/DOCK10/IRF8/PTK2B/ST3GAL1	7
GO:0045429	GO:0045429	positive regulation of nitric oxide biosynthetic process	8/794	42/18986	0.19047619047619	4.55463596017752	4.81791641266408	0.000301180908828405	0.00494115609830363	0.00396342985110994	ASS1/APP/ASL/TNF/CLU/KLF4/IFNG/PTK2B	8
GO:0051495	GO:0051495	positive regulation of cytoskeleton organization	19/794	186/18986	0.102150537634409	2.44260718832101	4.13048422299158	0.000305989543364473	0.00500353296073945	0.00401346395520991	TPM1/EVL/VIL1/S100A10/CTTN/CDC42EP5/SDC4/GPR65/ARL2/CCN2/DSTN/NCKAP1L/PLEK/PTK2B/SWAP70/GSN/BAIAP2/PXN/CCR7	19
GO:0030834	GO:0030834	regulation of actin filament depolymerization	9/794	53/18986	0.169811320754717	4.06050092676204	4.66118200322147	0.000317040781353777	0.00516724499708074	0.00414478163854394	VIL1/DSTN/PLEK/SPTBN1/EPS8/SWAP70/GSN/CAPG/CAPZA1	9
GO:0050764	GO:0050764	regulation of phagocytosis	13/794	102/18986	0.127450980392157	3.04758729688349	4.33182441593846	0.000326696211591317	0.00530721198634129	0.00425705280188479	PTPRC/IL2RG/GAS6/FCGR2B/CSK/NCKAP1L/SIRPG/TGFB1/IL2RB/DOCK2/CNN2/IFNG/RAB27A	13
GO:0042552	GO:0042552	myelination	17/794	158/18986	0.107594936708861	2.57279278130281	4.14737479641856	0.000340483969700564	0.00551317854521662	0.00442226393699892	CXCR4/CD9/CST7/CTSC/ERBB3/TNF/MAL2/TMEM98/CLU/ITGB4/TNFRSF1B/TGFB1/TYMP/NDRG1/SERINC5/PLEC/PMP22	17
GO:0032729	GO:0032729	positive regulation of type II interferon production	11/794	77/18986	0.142857142857143	3.41597697013314	4.43791725019923	0.000343151171580623	0.00551549448099894	0.00442412160933921	HLA-DPA1/HLA-DPB1/CD3E/APP/CD2/TNF/SASH3/PTPN22/IRF8/BTN3A2/IL27RA	11
GO:1904377	GO:1904377	positive regulation of protein localization to cell periphery	11/794	77/18986	0.142857142857143	3.41597697013314	4.43791725019923	0.000343151171580623	0.00551549448099894	0.00442412160933921	AGR2/LGALS3/PGRMC1/VIL1/TNF/RHOG/PRKCH/EPB41L2/SPTBN1/IFNG/LRP1	11
GO:1903078	GO:1903078	positive regulation of protein localization to plasma membrane	10/794	65/18986	0.153846153846154	3.67874442937415	4.5195088863797	0.000343955600303695	0.00551549448099894	0.00442412160933921	AGR2/LGALS3/PGRMC1/VIL1/TNF/RHOG/PRKCH/SPTBN1/IFNG/LRP1	10
GO:1904407	GO:1904407	positive regulation of nitric oxide metabolic process	8/794	43/18986	0.186046511627907	4.44871419366177	4.72979568650561	0.000356624243303565	0.00570025438412226	0.00457232233418143	ASS1/APP/ASL/TNF/CLU/KLF4/IFNG/PTK2B	8
GO:0150115	GO:0150115	cell-substrate junction organization	13/794	103/18986	0.12621359223301	3.01799907070015	4.29021844751981	0.000359857416606559	0.00573349749343335	0.00459898749698261	S100A10/ITGA6/PTPRK/CTTN/ITGB4/PTK2/SDC4/VEGFA/ACTN1/PTK2B/RAB8B/DST/PLEC	13
GO:0045591	GO:0045591	positive regulation of regulatory T cell differentiation	6/794	24/18986	0.25	5.977959697733	5.0978875815656	0.00036987833105064	0.00583703232905629	0.00468203548210468	IL2RG/HLA-DRA/HLA-DRB1/SOCS1/TGFB1/IFNG	6
GO:0060706	GO:0060706	cell differentiation involved in embryonic placenta development	6/794	24/18986	0.25	5.977959697733	5.0978875815656	0.00036987833105064	0.00583703232905629	0.00468203548210468	KRT8/KRT19/SPINT2/ST14/PRDM1/STK4	6
GO:0071294	GO:0071294	cellular response to zinc ion	6/794	24/18986	0.25	5.977959697733	5.0978875815656	0.00036987833105064	0.00583703232905629	0.00468203548210468	MT1E/MT1G/MT1M/MT1X/PARP1/MT1F	6
GO:0001767	GO:0001767	establishment of lymphocyte polarity	5/794	16/18986	0.3125	7.47244962216625	5.41091028205557	0.000375326307483787	0.00586712916510033	0.00470617693726775	DOCK8/DOCK2/GSN/RIPOR2/CCR7	5
GO:0002468	GO:0002468	dendritic cell antigen processing and presentation	5/794	16/18986	0.3125	7.47244962216625	5.41091028205557	0.000375326307483787	0.00586712916510033	0.00470617693726775	CD74/HLA-DRA/HLA-DRB1/FCGR2B/CCR7	5
GO:0046459	GO:0046459	short-chain fatty acid metabolic process	5/794	16/18986	0.3125	7.47244962216625	5.41091028205557	0.000375326307483787	0.00586712916510033	0.00470617693726775	PCK1/ACSS2/PCK2/ACADS/PHYH	5
GO:1903076	GO:1903076	regulation of protein localization to plasma membrane	14/794	117/18986	0.11965811965812	2.86124566729101	4.21888334199547	0.000378813580299627	0.00590307933438697	0.00473501350329974	AGR2/LGALS3/PGRMC1/SFN/VIL1/TNF/ABI3/CSK/RHOG/PRKCH/TGFB1/SPTBN1/IFNG/LRP1	14
GO:0051056	GO:0051056	regulation of small GTPase mediated signal transduction	26/794	300/18986	0.0866666666666667	2.07235936188077	3.91127300885689	0.000380906071461887	0.00591713775386574	0.00474629012729482	ARHGDIB/TAGAP/ARHGAP9/DOCK8/EPS8L2/EPS8L3/NET1/RASAL3/F11R/ARHGEF1/DEF6/ARHGAP4/ARHGAP30/RHOF/DOCK2/EPS8/DOCK10/ARHGAP15/CD2AP/SWAP70/ARFGAP1/CDC42SE2/RIPOR2/GIT2/FGD3/RASA2	26
GO:0001666	GO:0001666	response to hypoxia	27/794	317/18986	0.0851735015772871	2.03665503897528	3.88846947992894	0.000390304953228558	0.00602740400769344	0.00483473755807743	CXCR4/CLDN3/CD24/FABP1/NR4A2/SOX4/PDLIM1/UCP2/ASCL2/COMT/TNF/PCK1/HSD11B2/CD38/HILPDA/ANG/VEGFA/TGFB1/CRYAB/SOD3/ADAM15/NDRG1/FAM162A/AQP3/PTK2B/RORA/ADM	27
GO:0045428	GO:0045428	regulation of nitric oxide biosynthetic process	10/794	66/18986	0.151515151515152	3.62300587741394	4.45949820795827	0.000390429308082335	0.00602740400769344	0.00483473755807743	ASS1/APP/ASL/TNF/CLU/ACP5/KLF4/GLA/IFNG/PTK2B	10
GO:0007272	GO:0007272	ensheathment of neurons	17/794	160/18986	0.10625	2.54063287153652	4.0884195123507	0.000394745130052244	0.00605641370830156	0.00485800699362541	CXCR4/CD9/CST7/CTSC/ERBB3/TNF/MAL2/TMEM98/CLU/ITGB4/TNFRSF1B/TGFB1/TYMP/NDRG1/SERINC5/PLEC/PMP22	17
GO:0008366	GO:0008366	axon ensheathment	17/794	160/18986	0.10625	2.54063287153652	4.0884195123507	0.000394745130052244	0.00605641370830156	0.00485800699362541	CXCR4/CD9/CST7/CTSC/ERBB3/TNF/MAL2/TMEM98/CLU/ITGB4/TNFRSF1B/TGFB1/TYMP/NDRG1/SERINC5/PLEC/PMP22	17
GO:0032102	GO:0032102	negative regulation of response to external stimulus	34/794	437/18986	0.0778032036613272	1.86041766336771	3.80158857279369	0.000401595163338022	0.00614255248293325	0.00492710114566616	PTPRC/MDK/CLDN3/TSPAN8/CD9/HLA-DRB1/CST7/SFN/IFI16/PTPN6/TNF/CD96/IL10RA/SLC12A2/ACP5/ANXA2/CARD16/FCGR2B/TNFRSF1B/TGFB1/FYN/SERPINE2/KLRD1/KLF4/SERPINB9/RORA/PIM1/ARRB2/AIF1/OAS1/PARP1/LDLR/LYN/SERPING1	34
GO:0032735	GO:0032735	positive regulation of interleukin-12 production	8/794	44/18986	0.181818181818182	4.34760705289673	4.64433164553729	0.000420100401067521	0.00638629692265029	0.00512261490179871	LAPTM5/MDK/LTB/IL16/CD40/IRF8/IFNG/CCR7	8
GO:0042119	GO:0042119	neutrophil activation	8/794	44/18986	0.181818181818182	4.34760705289673	4.64433164553729	0.000420100401067521	0.00638629692265029	0.00512261490179871	CCL5/ITGB2/TNF/IL16/ANXA3/PLA2G2A/SPI1/FCGR2B	8
GO:0090022	GO:0090022	regulation of neutrophil chemotaxis	7/794	34/18986	0.205882352941176	4.92302563342717	4.78308841455786	0.000435927145713077	0.00660668854066984	0.00529939675212175	RAC2/MDK/CD74/PERP/NCKAP1L/RIPOR2/CCR7	7
GO:0002820	GO:0002820	negative regulation of adaptive immune response	10/794	67/18986	0.149253731343284	3.56893116282567	4.40064269614651	0.000442011141881195	0.00664734203535255	0.0053320059778114	CD69/PTPRC/ASCL2/PTPN6/SAMSN1/FCGR2B/NCKAP1L/KLRD1/SLAMF1/IL27RA	10
GO:0032715	GO:0032715	negative regulation of interleukin-6 production	10/794	67/18986	0.149253731343284	3.56893116282567	4.40064269614651	0.000442011141881195	0.00664734203535255	0.0053320059778114	PTPN6/TNF/GAS6/CSK/NCKAP1L/PTPN22/SLAMF1/INPP5D/ARRB2/IL27RA	10
GO:0002292	GO:0002292	T cell differentiation involved in immune response	12/794	92/18986	0.130434782608696	3.11893549446939	4.25622935184146	0.000442621245966947	0.00664734203535255	0.0053320059778114	CD69/HLA-DRA/HLA-DRB1/ASCL2/PCK1/TMEM98/BATF/LY9/NFKBID/IFNG/STAT4/RORA	12
GO:0006979	GO:0006979	response to oxidative stress	32/794	405/18986	0.0790123456790123	1.88933047236993	3.77947495353649	0.000451184816827587	0.00675554133870462	0.00541879545384559	GPX2/TPM1/FABP1/NR4A2/APP/PDLIM1/UCP2/COMT/TXN/NQO1/MAPK13/SELENOP/MGST1/CD38/IDH1/PTPRK/PYCR1/NET1/TRAP1/FYN/PSMB5/CRYAB/NAPRT/SOD3/KLF4/PTK2B/CD2AP/RGS14/AIF1/PARP1/PXN/STAT1	32
GO:0001818	GO:0001818	negative regulation of cytokine production	31/794	388/18986	0.0798969072164948	1.91048196525488	3.7855537513172	0.000456216048011463	0.00681036028427923	0.00546276715621123	LAPTM5/PTPRC/CD24/BST2/CD83/HLA-DRB1/ANXA4/PTPN6/TNF/CD96/GAS6/LAPTM4B/TIGIT/ACP5/NDRG2/REL/CARD16/FCGR2B/CSK/NCKAP1L/TGFB1/PTPN22/KLF4/SLAMF1/IFNG/CD2AP/INPP5D/ARRB2/OAS1/IL27RA/CCR7	31
GO:1904645	GO:1904645	response to amyloid-beta	9/794	56/18986	0.160714285714286	3.84297409139978	4.45109574961036	0.000484691305220873	0.00721377388698491	0.0057863557017859	APP/ITGA4/TNF/ICAM1/FCGR2B/FYN/CASP4/LRP1/PARP1	9
GO:0045824	GO:0045824	negative regulation of innate immune response	12/794	93/18986	0.129032258064516	3.08539855366864	4.21168040578317	0.000489236046988388	0.00725967877486351	0.00582317720657349	SFN/IFI16/PTPN6/CD96/TGFB1/KLRD1/SERPINB9/PIM1/ARRB2/OAS1/PARP1/SERPING1	12
GO:0080164	GO:0080164	regulation of nitric oxide metabolic process	10/794	68/18986	0.147058823529412	3.51644688101941	4.34290112119589	0.000499127823750125	0.00738441789244605	0.00592323369788683	ASS1/APP/ASL/TNF/CLU/ACP5/KLF4/GLA/IFNG/PTK2B	10
GO:0015980	GO:0015980	energy derivation by oxidation of organic compounds	29/794	356/18986	0.0814606741573034	1.94787450825008	3.77176601902736	0.000503617956406896	0.00742873846082694	0.00595878437878907	PHLDA2/COMT/TNF/ATP5ME/IGF2/CYC1/IDH1/ARL2/NDUFC1/TRAP1/NUPR1/GFPT1/NDUFV3/IMMP2L/SLC25A13/PDHA1/UQCC3/NDUFA8/UQCRC1/IFNG/SUCLG1/SCO2/CISD1/NDUFS3/GABARAPL1/COQ9/FH/OAS1/PLEC	29
GO:0010959	GO:0010959	regulation of metal ion transport	32/794	408/18986	0.0784313725490196	1.87543833654369	3.73449163982148	0.000512296562824686	0.00752757129487438	0.0060380607661244	CORO1A/CXCR4/FXYD3/SPINK1/CCL5/LGALS3/PRSS8/UCP2/PTPN6/CCL4/IL16/ATP1B1/ASPH/CRACR2B/MS4A1/GPR35/CD19/HES1/P2RX5/CD4/TGFB1/FYN/MCUB/CHD7/CCL3/PPP3CC/SERPINE2/FXYD1/IFNG/PTK2B/KCNAB2/LYN	32
GO:0045579	GO:0045579	positive regulation of B cell differentiation	5/794	17/18986	0.294117647058824	7.03289376203882	5.19880165181309	0.000513500199381676	0.00752757129487438	0.0060380607661244	IL2RG/CD27/SPI1/NCKAP1L/INPP5D	5
GO:0001915	GO:0001915	negative regulation of T cell mediated cytotoxicity	4/794	10/18986	0.4	9.5647355163728	5.65961577862704	0.000520832425515529	0.00752757129487438	0.0060380607661244	PTPRC/FCGR2B/NCKAP1L/KLRD1	4
GO:0045657	GO:0045657	positive regulation of monocyte differentiation	4/794	10/18986	0.4	9.5647355163728	5.65961577862704	0.000520832425515529	0.00752757129487438	0.0060380607661244	CD74/HLA-DRB1/CD4/CTNNBIP1	4
GO:0097017	GO:0097017	renal protein absorption	4/794	10/18986	0.4	9.5647355163728	5.65961577862704	0.000520832425515529	0.00752757129487438	0.0060380607661244	COMT/GAS6/CD2AP/GSN	4
GO:0140507	GO:0140507	granzyme-mediated programmed cell death signaling pathway	4/794	10/18986	0.4	9.5647355163728	5.65961577862704	0.000520832425515529	0.00752757129487438	0.0060380607661244	NKG7/GZMA/PRF1/GZMB	4
GO:0038094	GO:0038094	Fc-gamma receptor signaling pathway	7/794	35/18986	0.2	4.7823677581864	4.67904301248395	0.000525461122374052	0.00752757129487438	0.0060380607661244	LCK/CD247/PTK2/MYO1G/FCGR2B/FYN/LYN	7
GO:0045577	GO:0045577	regulation of B cell differentiation	7/794	35/18986	0.2	4.7823677581864	4.67904301248395	0.000525461122374052	0.00752757129487438	0.0060380607661244	IL2RG/CD27/PTPN6/SPI1/NCKAP1L/IKZF3/INPP5D	7
GO:1902624	GO:1902624	positive regulation of neutrophil migration	7/794	35/18986	0.2	4.7823677581864	4.67904301248395	0.000525461122374052	0.00752757129487438	0.0060380607661244	RAC2/MDK/CD74/PERP/NCKAP1L/RIPOR2/CCR7	7
GO:2000406	GO:2000406	positive regulation of T cell migration	7/794	35/18986	0.2	4.7823677581864	4.67904301248395	0.000525461122374052	0.00752757129487438	0.0060380607661244	CORO1A/CCL5/APP/ASCL2/ITGA4/DOCK8/AIF1	7
GO:1903829	GO:1903829	positive regulation of protein localization	37/794	497/18986	0.0744466800804829	1.78015701260459	3.68195798139702	0.000528106796765407	0.00754373243310586	0.00605102403553346	RAC2/HCLS1/AGR2/HLA-DRB1/SOX4/MSN/APP/LGALS3/PGRMC1/ITGB2/SFN/VIL1/PKP3/JUP/TNF/CDH1/CD247/GAS6/CD38/ASPH/ANG/WLS/VEGFA/PCK2/RHOG/PRKCH/TGFB1/FYN/EPB41L2/SPTBN1/IPO5/IFNG/CD2AP/LRP1/PARP1/GZMB/EDEM2	37
GO:0002260	GO:0002260	lymphocyte homeostasis	11/794	81/18986	0.135802469135802	3.24728674938583	4.23436204283284	0.000535265640785018	0.00762408452820151	0.00611547654137732	CORO1A/CD74/LAT/SASH3/SIT1/NCKAP1L/TGFB1/DOCK10/SLC40A1/FAS/LYN	11
GO:0009141	GO:0009141	nucleoside triphosphate metabolic process	24/794	274/18986	0.0875912408759124	2.09446763132251	3.81235581280685	0.000540486375058943	0.00767645077262287	0.00615748086834068	APP/UCP2/ATP5ME/ATP1B1/AK1/ARL2/NDUFC1/NUPR1/GIMAP7/TGFB1/NDUFV3/DCTPP1/SLC25A13/ATP5MC1/EIF6/IMPDH2/UQCC3/NDUFA8/IFNG/AK3/NDUFS3/UCKL1/PFKL/PARP1	24
GO:0009199	GO:0009199	ribonucleoside triphosphate metabolic process	23/794	258/18986	0.0891472868217054	2.1316755511296	3.82350281571684	0.000547869007121064	0.00775913628033849	0.00622380506515097	APP/UCP2/ATP5ME/ATP1B1/AK1/ARL2/NDUFC1/NUPR1/GIMAP7/TGFB1/NDUFV3/SLC25A13/ATP5MC1/EIF6/IMPDH2/UQCC3/NDUFA8/IFNG/AK3/NDUFS3/UCKL1/PFKL/PARP1	23
GO:2000107	GO:2000107	negative regulation of leukocyte apoptotic process	9/794	57/18986	0.157894736842105	3.77555349330505	4.38428242324719	0.000554547925309408	0.00783141402475302	0.00628178092425848	HCLS1/CD74/CCL5/EFNA1/CD27/DOCK8/GAS6/ST3GAL1/CCR7	9
GO:0045576	GO:0045576	mast cell activation	10/794	69/18986	0.144927536231884	3.46548388274377	4.28623432168984	0.000562229117122196	0.00791739643403522	0.00635074965158455	RAC2/RHOH/LCP2/PTPN6/LAT/LAT2/S100A13/NDRG1/NECTIN2/LYN	10
GO:0030890	GO:0030890	positive regulation of B cell proliferation	8/794	46/18986	0.173913043478261	4.15858065929252	4.4808069011883	0.000574578829252462	0.00804574734091498	0.00645370325305423	PTPRC/CD74/SASH3/CD38/CD40/NCKAP1L/CD320/TNFRSF4	8
GO:0045862	GO:0045862	positive regulation of proteolysis	27/794	325/18986	0.0830769230769231	1.98652199186204	3.74762669167036	0.000574580628852307	0.00804574734091498	0.00645370325305423	LAPTM5/CLDN4/CLDN3/LCK/PERP/APP/EFNA1/CTSC/IFI16/TNF/S100A10/ASPH/CLU/PTK2/ANXA2/NUPR1/TNFRSF1B/MAGEF1/CYFIP2/FAM162A/IFNG/PTK2B/CASP1/HSPBP1/GSN/FAS/LYN	27
GO:0051223	GO:0051223	regulation of protein transport	34/794	446/18986	0.0762331838565022	1.82287560289616	3.67385557089839	0.000577961919374196	0.00807036152025037	0.00647344692663943	HCLS1/LCP1/CCL5/HLA-DRB1/SOX4/FAM3D/APP/IFI27/PGRMC1/UCP2/SFN/JUP/TNF/CDH1/TXN/FERMT1/GAS6/CD38/ASPH/SLC12A2/KRT20/ANG/WLS/SP100/PCK2/CSK/TGFB1/NDUFAF2/IPO5/IFNG/CD2AP/HADH/PFKL/EDEM2	34
GO:0071887	GO:0071887	leukocyte apoptotic process	14/794	122/18986	0.114754098360656	2.74398150059875	4.03719961861595	0.000581474622668136	0.00809666764505128	0.00649454775369866	HCLS1/CD74/CCL5/PERP/LGALS3/EFNA1/CD3G/CD27/DOCK8/GAS6/FAS/ST3GAL1/CCR7/LYN	14
GO:0050860	GO:0050860	negative regulation of T cell receptor signaling pathway	6/794	26/18986	0.230769230769231	5.51811664406123	4.8161529942554	0.000589078209295803	0.00815684617941347	0.00654281852166105	LAPTM5/LGALS3/PTPN6/PTPN22/CBLB/SH2D1A	6
GO:0060669	GO:0060669	embryonic placenta morphogenesis	6/794	26/18986	0.230769230769231	5.51811664406123	4.8161529942554	0.000589078209295803	0.00815684617941347	0.00654281852166105	SPINT2/SPINT1/IGF2/ST14/CCN1/ADM	6
GO:1903034	GO:1903034	regulation of response to wounding	18/794	181/18986	0.0994475138121547	2.37797291843523	3.89151428696206	0.000601544701213237	0.00829942721777388	0.00665718648178963	CXCR4/CLDN4/MDK/CLDN3/TSPAN8/CD9/VIL1/PTPN6/TNF/FERMT1/PTK2/SLC12A2/ANXA2/TNFRSF12A/SERPINE2/KLF4/HBEGF/SERPING1	18
GO:0006887	GO:0006887	exocytosis	29/794	360/18986	0.0805555555555556	1.92623145815841	3.70669034209909	0.000602714388577021	0.00829942721777388	0.00665718648178963	CORO1A/RAC2/RAB25/CCL5/SEPTIN1/ITGB2/NKG7/LAT/S100A10/ANXA3/RAB13/LAT2/SDC4/RAB40B/LLGL2/SPI1/ANXA2/MYO1G/S100A13/FCGR2B/NCKAP1L/PLEK/CCL3/SYTL3/IFNG/STX11/RAB8B/RAB27A/LYN	29
GO:0070374	GO:0070374	positive regulation of ERK1 and ERK2 cascade	19/794	197/18986	0.0964467005076142	2.30621795445537	3.85010219340624	0.000627587614538586	0.00861330917359678	0.00690895936422505	CD44/PTPRC/CD74/HLA-DRB1/APP/TNF/GAS6/PLA2G2A/VEGFA/CCN2/ICAM1/CD4/TGFB1/PTPN22/CCL3/SLAMF1/PTK2B/ARRB2/CCR7	19
GO:0030042	GO:0030042	actin filament depolymerization	9/794	58/18986	0.155172413793103	3.71045774342048	4.31896418175837	0.000632439720048848	0.00861330917359678	0.00690895936422505	VIL1/DSTN/PLEK/SPTBN1/EPS8/SWAP70/GSN/CAPG/CAPZA1	9
GO:0031638	GO:0031638	zymogen activation	9/794	58/18986	0.155172413793103	3.71045774342048	4.31896418175837	0.000632439720048848	0.00861330917359678	0.00690895936422505	PRSS3/PERP/IFI16/KLK1/S100A10/ASPH/ANXA2/SERPINE2/CYFIP2	9
GO:0061756	GO:0061756	leukocyte adhesion to vascular endothelial cell	9/794	58/18986	0.155172413793103	3.71045774342048	4.31896418175837	0.000632439720048848	0.00861330917359678	0.00690895936422505	MDK/ITGB2/ITGA4/TNF/SELPLG/ITGB7/KLF4/ETS1/SELL	9
GO:0007044	GO:0007044	cell-substrate junction assembly	12/794	96/18986	0.125	2.9889798488665	4.08155214178086	0.000654586056012463	0.00889056635092336	0.00713135455903137	S100A10/ITGA6/PTPRK/CTTN/ITGB4/PTK2/SDC4/VEGFA/ACTN1/PTK2B/DST/PLEC	12
GO:0002294	GO:0002294	CD4-positive, alpha-beta T cell differentiation involved in immune response	11/794	83/18986	0.132530120481928	3.16903887590665	4.13729361820488	0.000660793092842562	0.00892609365358798	0.00715985193274493	CD69/HLA-DRA/HLA-DRB1/ASCL2/TMEM98/BATF/LY9/NFKBID/IFNG/STAT4/RORA	11
GO:0120193	GO:0120193	tight junction organization	11/794	83/18986	0.132530120481928	3.16903887590665	4.13729361820488	0.000660793092842562	0.00892609365358798	0.00715985193274493	CLDN4/CLDN3/CLDN7/POF1B/TNF/RAB13/LSR/ARL2/PRKCH/F11R/PLEC	11
GO:0048247	GO:0048247	lymphocyte chemotaxis	8/794	47/18986	0.170212765957447	4.0701002197331	4.40248908551504	0.000667424952039593	0.00899124508560654	0.00721211159128791	CCL5/CCL4/GAS6/SLC12A2/CKLF/CCL3/PTK2B/PLEC	8
GO:1901655	GO:1901655	cellular response to ketone	13/794	110/18986	0.118181818181818	2.82594458438287	4.01240053375708	0.000682264477692637	0.00916631545570297	0.0073525400896151	ASS1/NCF1/MSN/PCK1/GAS6/AKR1C3/NR3C1/MAP4K1/PCK2/TGFB1/KLF4/ADAM15/CDK4	13
GO:0009142	GO:0009142	nucleoside triphosphate biosynthetic process	14/794	124/18986	0.112903225806452	2.69972373446006	3.96707708509195	0.000685082529345222	0.00917595188681681	0.00736026972170422	ATP5ME/AK1/NDUFC1/TGFB1/NDUFV3/SLC25A13/ATP5MC1/IMPDH2/UQCC3/NDUFA8/AK3/NDUFS3/UCKL1/PARP1	14
GO:1905906	GO:1905906	regulation of amyloid fibril formation	5/794	18/18986	0.277777777777778	6.64217744192555	5.00319639060482	0.000686673526834813	0.00917595188681681	0.00736026972170422	APP/CLU/CRYAB/PFDN4/LDLR	5
GO:1904375	GO:1904375	regulation of protein localization to cell periphery	16/794	153/18986	0.104575163398693	2.50058444872491	3.89333462215399	0.000689022310943377	0.00918265390804163	0.00736564558728238	AGR2/LGALS3/PGRMC1/SFN/VIL1/MISP/TNF/ABI3/CSK/RHOG/PRKCH/TGFB1/EPB41L2/SPTBN1/IFNG/LRP1	16
GO:0038093	GO:0038093	Fc receptor signaling pathway	9/794	59/18986	0.152542372881356	3.64756862912522	4.25507941080572	0.000719046935025122	0.00955316681719721	0.00766284363064575	LCK/CD247/PIGR/PTK2/MYO1G/FCMR/FCGR2B/FYN/LYN	9
GO:0002821	GO:0002821	positive regulation of adaptive immune response	15/794	139/18986	0.107913669064748	2.58041425801424	3.90690231151345	0.00072222621199685	0.00955316681719721	0.00766284363064575	PTPRC/HLA-DRA/HLA-DRB1/CD7/TNF/SASH3/CD40/SKAP1/CD4/TGFB1/NFKBID/SLAMF1/NECTIN2/IL27RA/MAD2L2	15
GO:1902993	GO:1902993	positive regulation of amyloid precursor protein catabolic process	6/794	27/18986	0.222222222222222	5.31374195354044	4.68601483636908	0.000730852127290531	0.00955316681719721	0.00766284363064575	APP/EFNA1/TNF/CLU/IFNG/LYN	6
GO:1905523	GO:1905523	positive regulation of macrophage migration	6/794	27/18986	0.222222222222222	5.31374195354044	4.68601483636908	0.000730852127290531	0.00955316681719721	0.00766284363064575	MDK/CCL5/PTK2/CCL3/SLAMF1/RARRES2	6
GO:0002287	GO:0002287	alpha-beta T cell activation involved in immune response	11/794	84/18986	0.130952380952381	3.13131222262205	4.08985741502201	0.000732198060219701	0.00955316681719721	0.00766284363064575	CD69/HLA-DRA/HLA-DRB1/ASCL2/TMEM98/BATF/LY9/NFKBID/IFNG/STAT4/RORA	11
GO:0002293	GO:0002293	alpha-beta T cell differentiation involved in immune response	11/794	84/18986	0.130952380952381	3.13131222262205	4.08985741502201	0.000732198060219701	0.00955316681719721	0.00766284363064575	CD69/HLA-DRA/HLA-DRB1/ASCL2/TMEM98/BATF/LY9/NFKBID/IFNG/STAT4/RORA	11
GO:0035023	GO:0035023	regulation of Rho protein signal transduction	11/794	84/18986	0.130952380952381	3.13131222262205	4.08985741502201	0.000732198060219701	0.00955316681719721	0.00766284363064575	ARHGDIB/TAGAP/DOCK8/EPS8L2/EPS8L3/NET1/F11R/EPS8/DOCK10/CDC42SE2/RIPOR2	11
GO:0070227	GO:0070227	lymphocyte apoptotic process	11/794	84/18986	0.130952380952381	3.13131222262205	4.08985741502201	0.000732198060219701	0.00955316681719721	0.00766284363064575	CD74/CCL5/PERP/LGALS3/EFNA1/CD3G/CD27/DOCK8/FAS/ST3GAL1/LYN	11
GO:0045088	GO:0045088	regulation of innate immune response	35/794	470/18986	0.074468085106383	1.78066884613323	3.58028434609884	0.000735194972163923	0.00956715760897085	0.00767406600869921	S100A14/CCL5/NCF1/TSPAN6/APP/SFN/IFI16/PTPN6/TNF/CD96/TRAF3IP3/CASP6/SPI1/GBP5/KLRB1/RFTN1/FCGR2B/BIRC3/TGFB1/FYN/PTPN22/KLRD1/SERPINB9/IPO5/ZDHHC3/CASP1/NECTIN2/TIFA/SH2D1A/PIM1/ARRB2/OAS1/PARP1/LYN/SERPING1	35
GO:0046688	GO:0046688	response to copper ion	7/794	37/18986	0.189189189189189	4.52386139287903	4.48230969692361	0.000748155260429704	0.00969429062102948	0.00777604270504922	MT1E/MT1G/MT1M/MT1X/SOD3/MT1F/MUC2	7
GO:0031348	GO:0031348	negative regulation of defense response	25/794	297/18986	0.0841750841750842	2.01278104300774	3.6751585917477	0.000748864936325754	0.00969429062102948	0.00777604270504922	PTPRC/MDK/HLA-DRB1/CST7/SFN/IFI16/PTPN6/CD96/IL10RA/ACP5/FCGR2B/TNFRSF1B/TGFB1/FYN/KLRD1/KLF4/SERPINB9/RORA/PIM1/ARRB2/OAS1/PARP1/LDLR/LYN/SERPING1	25
GO:0036293	GO:0036293	response to decreased oxygen levels	27/794	331/18986	0.081570996978852	1.95051252977391	3.64459726257677	0.000759072963863708	0.00980091351523764	0.00786156770229863	CXCR4/CLDN3/CD24/FABP1/NR4A2/SOX4/PDLIM1/UCP2/ASCL2/COMT/TNF/PCK1/HSD11B2/CD38/HILPDA/ANG/VEGFA/TGFB1/CRYAB/SOD3/ADAM15/NDRG1/FAM162A/AQP3/PTK2B/RORA/ADM	27
GO:0061041	GO:0061041	regulation of wound healing	15/794	140/18986	0.107142857142857	2.56198272759986	3.87530581373322	0.000778378498606695	0.0100241438253209	0.00804062654137486	CXCR4/CLDN4/CLDN3/TSPAN8/CD9/VIL1/TNF/FERMT1/PTK2/SLC12A2/ANXA2/TNFRSF12A/SERPINE2/HBEGF/SERPING1	15
GO:0002361	GO:0002361	CD4-positive, CD25-positive, alpha-beta regulatory T cell differentiation	4/794	11/18986	0.363636363636364	8.69521410579345	5.33336720851006	0.000791432821953159	0.0100500155535321	0.00806137892762855	IL2RG/HLA-DRA/HLA-DRB1/IFNG	4
GO:0002934	GO:0002934	desmosome organization	4/794	11/18986	0.363636363636364	8.69521410579345	5.33336720851006	0.000791432821953159	0.0100500155535321	0.00806137892762855	PERP/DSP/PKP3/JUP	4
GO:0033625	GO:0033625	positive regulation of integrin activation	4/794	11/18986	0.363636363636364	8.69521410579345	5.33336720851006	0.000791432821953159	0.0100500155535321	0.00806137892762855	CDH17/FERMT1/SKAP1/PLEK	4
GO:1904627	GO:1904627	response to phorbol 13-acetate 12-myristate	4/794	11/18986	0.363636363636364	8.69521410579345	5.33336720851006	0.000791432821953159	0.0100500155535321	0.00806137892762855	PCK1/MAP4K1/ADAM15/CDK4	4
GO:1904628	GO:1904628	cellular response to phorbol 13-acetate 12-myristate	4/794	11/18986	0.363636363636364	8.69521410579345	5.33336720851006	0.000791432821953159	0.0100500155535321	0.00806137892762855	PCK1/MAP4K1/ADAM15/CDK4	4
GO:0043410	GO:0043410	positive regulation of MAPK cascade	35/794	472/18986	0.0741525423728814	1.77312363915809	3.5534086109661	0.000792517822768974	0.0100500155535321	0.00806137892762855	CD44/LAPTM5/PTPRC/CD74/CD24/HLA-DRB1/APP/EFNA1/GDF15/CD27/TNF/IGFBP4/DOK2/IGF2/GAS6/LTBR/PLA2G2A/SPI1/MAP4K1/CD40/VEGFA/CCN2/ICAM1/FCGR2B/CD4/TGFB1/PTPN22/CCL3/SLAMF1/MAP3K13/CDK10/PTK2B/ARRB2/CCR7/LYN	35
GO:0006970	GO:0006970	response to osmotic stress	11/794	85/18986	0.129411764705882	3.09447325529708	4.0431254724306	0.000809894739484395	0.0101939752910735	0.00817685277823721	RCSD1/TNF/PCK1/MAPK13/MAP7/SLC12A2/SERPINB6/PTK2B/AKR1B1/CASP1/YBX3	11
GO:0014013	GO:0014013	regulation of gliogenesis	13/794	112/18986	0.116071428571429	2.77548128823318	3.93702764110621	0.000810022176619196	0.0101939752910735	0.00817685277823721	CXCR4/MDK/ASCL2/TNF/SPINT1/TMEM98/HES1/PRKCH/TNFRSF1B/TGFB1/SERPINE2/LDLR/LYN	13
GO:0022600	GO:0022600	digestive system process	13/794	112/18986	0.116071428571429	2.77548128823318	3.93702764110621	0.000810022176619196	0.0101939752910735	0.00817685277823721	MDK/SPINK1/FABP1/PRAP1/TFF3/VIL1/COMT/IL10RA/F11R/SNX10/TYMP/LDLR/MUC2	13
GO:0031960	GO:0031960	response to corticosteroid	16/794	156/18986	0.102564102564103	2.45249628624943	3.80563820295945	0.000850994650063645	0.0106825616299656	0.00856876059128413	PTPRC/ASS1/IGFBP2/UCP2/COMT/TNF/PCK1/ANXA3/HSD11B2/AKR1C3/NR3C1/PCK2/TGFB1/ADM/PARP1/IGFBP7	16
GO:2001233	GO:2001233	regulation of apoptotic signaling pathway	31/794	403/18986	0.0769230769230769	1.83937221468708	3.5581522466131	0.00085693850985255	0.0107300789231159	0.00860687544828705	CD44/PTPRC/LTB/CD74/LCK/NR4A2/APP/LGALS3/CTSC/TNF/ITGA6/PYCR1/CLU/CTTN/LTBR/SP100/ICAM1/TRAP1/FCGR2B/NUPR1/FYN/TNFRSF12A/CTNNA1/STK4/KLF4/ACSL5/YBX3/FAS/PTTG1IP/PARP1/TMC8	31
GO:0050766	GO:0050766	positive regulation of phagocytosis	10/794	73/18986	0.136986301369863	3.27559435492219	4.0695969093742	0.000884298422753503	0.0109912496991256	0.00881636732210777	PTPRC/IL2RG/GAS6/FCGR2B/NCKAP1L/SIRPG/IL2RB/DOCK2/IFNG/RAB27A	10
GO:0045589	GO:0045589	regulation of regulatory T cell differentiation	7/794	38/18986	0.184210526315789	4.40481240885589	4.38913185339291	0.000884429668004475	0.0109912496991256	0.00881636732210777	MDK/IL2RG/HLA-DRA/HLA-DRB1/SOCS1/TGFB1/IFNG	7
GO:0070293	GO:0070293	renal absorption	7/794	38/18986	0.184210526315789	4.40481240885589	4.38913185339291	0.000884429668004475	0.0109912496991256	0.00881636732210777	CLDN4/COMT/GAS6/AKR1C3/AQP3/CD2AP/GSN	7
GO:0010758	GO:0010758	regulation of macrophage chemotaxis	6/794	28/18986	0.214285714285714	5.12396545519971	4.56218721587712	0.00089761556016439	0.0110747906965088	0.00888337772943605	MDK/CCL5/PTK2/SLAMF1/RARRES2/PTK2B	6
GO:0051043	GO:0051043	regulation of membrane protein ectodomain proteolysis	6/794	28/18986	0.214285714285714	5.12396545519971	4.56218721587712	0.00089761556016439	0.0110747906965088	0.00888337772943605	APP/TNF/TIMP3/TSPAN15/TNFRSF1B/IFNG	6
GO:0010759	GO:0010759	positive regulation of macrophage chemotaxis	5/794	19/18986	0.263157894736842	6.29258915550842	4.82193097506193	0.000900063456324593	0.0110747906965088	0.00888337772943605	MDK/CCL5/PTK2/SLAMF1/RARRES2	5
GO:0032695	GO:0032695	negative regulation of interleukin-12 production	5/794	19/18986	0.263157894736842	6.29258915550842	4.82193097506193	0.000900063456324593	0.0110747906965088	0.00888337772943605	TIGIT/ACP5/SLAMF1/ARRB2/CCR7	5
GO:0045637	GO:0045637	regulation of myeloid cell differentiation	20/794	219/18986	0.091324200913242	2.18372956994813	3.68088674635674	0.000911159497771266	0.0111836391689407	0.00897068792087734	HCLS1/CD74/HLA-DRB1/TNF/SPI1/EVI2B/NCKAP1L/CD4/TGFB1/CCL3/FAM210B/EIF6/CAMK4/IFNG/ETS1/PTK2B/INPP5D/CTNNBIP1/STAT1/LYN	20
GO:0043030	GO:0043030	regulation of macrophage activation	9/794	61/18986	0.147540983606557	3.52797621505554	4.13138135483589	0.000921300003016188	0.0112802520073731	0.00904818359197646	PTPRC/CD74/CST7/CTSC/FCGR2B/MCUB/CCL3/RORA/LDLR	9
GO:0009205	GO:0009205	purine ribonucleoside triphosphate metabolic process	22/794	252/18986	0.0873015873015873	2.08754148174803	3.63083214561728	0.00094463021498939	0.011537485991922	0.0092545176629505	APP/UCP2/ATP5ME/ATP1B1/AK1/ARL2/NDUFC1/NUPR1/GIMAP7/TGFB1/NDUFV3/SLC25A13/ATP5MC1/EIF6/IMPDH2/UQCC3/NDUFA8/IFNG/AK3/NDUFS3/PFKL/PARP1	22
GO:0002705	GO:0002705	positive regulation of leukocyte mediated immunity	16/794	158/18986	0.10126582278481	2.42145202946147	3.74829690941434	0.000976083210569118	0.0118924255875958	0.00953922394642884	PTPRC/HLA-DRA/HLA-DRB1/CD7/ITGB2/TNF/SASH3/SPI1/CD40/TGFB1/KLRD1/SLAMF1/NECTIN2/SH2D1A/DDX1/MAD2L2	16
GO:0014015	GO:0014015	positive regulation of gliogenesis	10/794	74/18986	0.135135135135135	3.23132956634216	4.01778024135157	0.000984894920130821	0.011952961515347	0.00958778138892617	CXCR4/MDK/TNF/SPINT1/HES1/PRKCH/TNFRSF1B/TGFB1/SERPINE2/LYN	10
GO:0008625	GO:0008625	extrinsic apoptotic signaling pathway via death domain receptors	11/794	87/18986	0.126436781609195	3.02333593908336	3.95169609442075	0.000985860837113712	0.011952961515347	0.00958778138892617	LGALS3/TNF/SPI1/SP100/ICAM1/STK4/ZDHHC3/FAS/BLOC1S2/TMC8/BEX3	11
GO:0042063	GO:0042063	gliogenesis	28/794	355/18986	0.0788732394366197	1.88600418632703	3.52052307976144	0.0010262479108112	0.0124123561183515	0.00995627375119179	CXCR4/MDK/CD9/SOX4/APP/ERBB3/ASCL2/TNF/SPINT1/TMEM98/CLU/ITGB4/NR3C1/HES1/CSK/MATN2/PRKCH/TNFRSF1B/TGFB1/CCL3/SERPINE2/NDRG1/IFNG/PTK2B/LRP1/PLEC/LDLR/LYN	28
GO:0002823	GO:0002823	negative regulation of adaptive immune response based on somatic recombination of immune receptors built from immunoglobulin superfamily domains	9/794	62/18986	0.145161290322581	3.47107337287722	4.07146161141449	0.00103847769607065	0.0125297879300175	0.0100504688623291	CD69/PTPRC/ASCL2/PTPN6/FCGR2B/NCKAP1L/KLRD1/SLAMF1/IL27RA	9
GO:0062197	GO:0062197	cellular response to chemical stress	26/794	321/18986	0.0809968847352025	1.93678445035586	3.53633598744391	0.00104416362111314	0.0125678870715579	0.0100810291749116	TPM1/FABP1/NR4A2/GDF15/RCSD1/TXN/NQO1/PCK1/MAPK13/MGST1/PTPRK/PYCR1/NET1/TRAP1/SERPINB6/FYN/SOD3/KLF4/AKR1B1/CASP1/YBX3/FAS/AIF1/PARP1/PXN/PLEC	26
GO:0043523	GO:0043523	regulation of neuron apoptotic process	22/794	254/18986	0.0866141732283465	2.07110414724608	3.59030887732166	0.00104756576058646	0.0125783801832737	0.0100894459727982	CORO1A/MDK/NR4A2/APP/UCP2/ERBB3/TNF/NQO1/CCND1/CBLC/PYCR1/CLU/CASP6/NR3C1/FCGR2B/NUPR1/CCL3/CASP4/PTK2B/CD2AP/IL27RA/PARP1	22
GO:0044403	GO:0044403	biological process involved in symbiotic interaction	26/794	322/18986	0.0807453416149068	1.93076959181438	3.51919302098073	0.00109213169098036	0.0130129968476946	0.0104380633059254	CXCR4/CD74/CCL5/HLA-DRB1/IFI27/TMPRSS4/IFITM3/CHMP4B/CCL4/GAS6/SELPLG/ITGB7/ICAM1/TRIM22/CD4/F11R/CCL3/SLAMF1/DYNLT1/SLC52A2/TNFRSF4/NECTIN2/VAPB/GSN/LDLR/MUC2	26
GO:0019079	GO:0019079	viral genome replication	14/794	130/18986	0.107692307692308	2.57512110056191	3.7647502351606	0.00109423308837988	0.0130129968476946	0.0104380633059254	CCL5/BST2/ISG20/IFI27/IFITM3/IFI16/TNF/GAS6/APOBEC3G/SRPK1/RESF1/HACD3/VAPB/OAS1	14
GO:0032612	GO:0032612	interleukin-1 production	14/794	130/18986	0.107692307692308	2.57512110056191	3.7647502351606	0.00109423308837988	0.0130129968476946	0.0104380633059254	APP/IFI16/TNF/IL16/GAS6/ACP5/GBP5/CARD16/S100A13/CCL3/IFNG/CASP1/ARRB2/CCR7	14
GO:0032652	GO:0032652	regulation of interleukin-1 production	14/794	130/18986	0.107692307692308	2.57512110056191	3.7647502351606	0.00109423308837988	0.0130129968476946	0.0104380633059254	APP/IFI16/TNF/IL16/GAS6/ACP5/GBP5/CARD16/S100A13/CCL3/IFNG/CASP1/ARRB2/CCR7	14
GO:0010810	GO:0010810	regulation of cell-substrate adhesion	20/794	223/18986	0.0896860986547085	2.14455953281901	3.59182366409879	0.00113860283521812	0.0135083405581606	0.0108353913825054	RAC2/AGR2/MDK/CD3E/JUP/FERMT1/S100A10/EMP2/ITGA6/PTK2/SDC4/VEGFA/ARL2/SKAP1/SPOCK2/STK4/CCN1/ADAM15/PTK2B/CCR7	20
GO:0030656	GO:0030656	regulation of vitamin metabolic process	4/794	12/18986	0.333333333333333	7.97061293031066	5.04611879896149	0.00114801747479507	0.0135591482326069	0.0108761455399454	TNF/AKR1C3/CD320/IFNG	4
GO:0045655	GO:0045655	regulation of monocyte differentiation	5/794	20/18986	0.25	5.977959697733	4.65322260480046	0.00115911352794738	0.0135591482326069	0.0108761455399454	CD74/HLA-DRB1/CD4/INPP5D/CTNNBIP1	5
GO:0097284	GO:0097284	hepatocyte apoptotic process	5/794	20/18986	0.25	5.977959697733	4.65322260480046	0.00115911352794738	0.0135591482326069	0.0108761455399454	KRT8/KRT18/CASP6/STK4/GSN	5
GO:1900221	GO:1900221	regulation of amyloid-beta clearance	5/794	20/18986	0.25	5.977959697733	4.65322260480046	0.00115911352794738	0.0135591482326069	0.0108761455399454	APP/TNF/CLU/IFNG/LRP1	5
GO:1903978	GO:1903978	regulation of microglial cell activation	5/794	20/18986	0.25	5.977959697733	4.65322260480046	0.00115911352794738	0.0135591482326069	0.0108761455399454	PTPRC/CST7/CTSC/CCL3/LDLR	5
GO:0070482	GO:0070482	response to oxygen levels	28/794	358/18986	0.0782122905027933	1.87019968197233	3.47258309897342	0.00116517335635539	0.0135591482326069	0.0108761455399454	CXCR4/CLDN3/CD24/FABP1/NR4A2/SOX4/PDLIM1/UCP2/ASCL2/COMT/TNF/PCK1/HSD11B2/CD38/HILPDA/ANG/VEGFA/TGFB1/CRYAB/SOD3/ADAM15/NDRG1/FAM162A/AQP3/PTK2B/RORA/ADM/FAS	28
GO:0046596	GO:0046596	regulation of viral entry into host cell	8/794	51/18986	0.156862745098039	3.75087667308737	4.10959365508628	0.00116678336039195	0.0135591482326069	0.0108761455399454	CD74/HLA-DRB1/TMPRSS4/IFITM3/TRIM22/CD4/NECTIN2/GSN	8
GO:0002712	GO:0002712	regulation of B cell mediated immunity	9/794	63/18986	0.142857142857143	3.41597697013314	4.01276196580315	0.00116743420711241	0.0135591482326069	0.0108761455399454	PTPRC/PTPN6/TNF/CD40/FCGR2B/TGFB1/NECTIN2/IL27RA/MAD2L2	9
GO:0002889	GO:0002889	regulation of immunoglobulin mediated immune response	9/794	63/18986	0.142857142857143	3.41597697013314	4.01276196580315	0.00116743420711241	0.0135591482326069	0.0108761455399454	PTPRC/PTPN6/TNF/CD40/FCGR2B/TGFB1/NECTIN2/IL27RA/MAD2L2	9
GO:0030100	GO:0030100	regulation of endocytosis	25/794	307/18986	0.0814332247557003	1.94721814258404	3.49556765983276	0.00119852023259848	0.0138554513401094	0.0111138179708275	PTPRC/IL2RG/CD151/APP/LGALS3/GAS6/WASL/CLU/ANXA2/VEGFA/FCGR2B/CSK/NCKAP1L/SIRPG/TGFB1/IL2RB/PPP3CC/DOCK2/CNN2/IFNG/CBLB/LRP1/ARFGAP1/RAB27A/ARRB2	25
GO:0051402	GO:0051402	neuron apoptotic process	25/794	307/18986	0.0814332247557003	1.94721814258404	3.49556765983276	0.00119852023259848	0.0138554513401094	0.0111138179708275	CORO1A/MDK/NR4A2/APP/UCP2/ERBB3/TNF/NQO1/CCND1/CBLC/PYCR1/CLU/CASP6/NR3C1/FCGR2B/NUPR1/TGFB1/CCL3/CASP4/FAM162A/PTK2B/CD2AP/FAS/IL27RA/PARP1	25
GO:0070269	GO:0070269	pyroptotic inflammatory response	7/794	40/18986	0.175	4.1845717884131	4.21208959935893	0.00121522547594875	0.014015976429098	0.0112425793207812	IFI27/GZMA/CASP6/GBP5/CASP4/CASP1/GZMB	7
GO:0032635	GO:0032635	interleukin-6 production	17/794	177/18986	0.096045197740113	2.29661728500477	3.62068643614536	0.00124191966853575	0.014257696702751	0.0114364694406549	CD74/APP/PTPN6/TNF/IL16/MAPK13/GAS6/CSK/NCKAP1L/TGFB1/PTPN22/SLAMF1/IFNG/INPP5D/ARRB2/AIF1/IL27RA	17
GO:0032675	GO:0032675	regulation of interleukin-6 production	17/794	177/18986	0.096045197740113	2.29661728500477	3.62068643614536	0.00124191966853575	0.014257696702751	0.0114364694406549	CD74/APP/PTPN6/TNF/IL16/MAPK13/GAS6/CSK/NCKAP1L/TGFB1/PTPN22/SLAMF1/IFNG/INPP5D/ARRB2/AIF1/IL27RA	17
GO:0016064	GO:0016064	immunoglobulin mediated immune response	19/794	209/18986	0.0909090909090909	2.17380352644836	3.56476395746988	0.00127685445815338	0.0146249850494941	0.0117310809786199	PTPRC/CD74/CD27/PTPN6/TNF/CLU/CD19/BATF/CD40/FCMR/FCGR2B/TGFB1/IL2RB/SWAP70/NECTIN2/INPP5D/IL27RA/MAD2L2/SERPING1	19
GO:0010952	GO:0010952	positive regulation of peptidase activity	15/794	147/18986	0.102040816326531	2.4399835500951	3.66153005637597	0.00128494155877099	0.0146837804336795	0.0117782422858427	LAPTM5/CLDN4/CLDN3/LCK/PERP/EFNA1/IFI16/TNF/ASPH/CYFIP2/FAM162A/CASP1/GSN/FAS/LYN	15
GO:0002763	GO:0002763	positive regulation of myeloid leukocyte differentiation	9/794	64/18986	0.140625	3.36260232997481	3.95523620167857	0.00130902028219021	0.0149246326210264	0.011971436091107	HCLS1/CD74/HLA-DRB1/TNF/EVI2B/CD4/TGFB1/IFNG/CTNNBIP1	9
GO:0046390	GO:0046390	ribose phosphate biosynthetic process	17/794	178/18986	0.0955056179775281	2.28371494070699	3.59486526066475	0.00132103060622161	0.0150271010149374	0.0120536286555883	ATP5ME/PAICS/AK1/NDUFC1/TGFB1/NDUFV3/SLC25A13/ATP5MC1/IMPDH2/UQCC3/NDUFA8/AK3/NDUFS3/UCKL1/DCK/PARP1/PRPSAP2	17
GO:0002637	GO:0002637	regulation of immunoglobulin production	10/794	77/18986	0.12987012987013	3.10543360921195	3.8674789739225	0.00134426252216127	0.0152217061450198	0.0122097264930989	PTPRC/TNF/SASH3/CD40/FCGR2B/TGFB1/TNFRSF4/DNAJB9/IL27RA/MAD2L2	10
GO:0120192	GO:0120192	tight junction assembly	10/794	77/18986	0.12987012987013	3.10543360921195	3.8674789739225	0.00134426252216127	0.0152217061450198	0.0122097264930989	CLDN4/CLDN3/CLDN7/POF1B/TNF/RAB13/LSR/ARL2/PRKCH/F11R	10
GO:0009144	GO:0009144	purine nucleoside triphosphate metabolic process	22/794	259/18986	0.0849420849420849	2.03112144170079	3.49060674044177	0.00134808756113897	0.0152303256055042	0.0122166403865895	APP/UCP2/ATP5ME/ATP1B1/AK1/ARL2/NDUFC1/NUPR1/GIMAP7/TGFB1/NDUFV3/SLC25A13/ATP5MC1/EIF6/IMPDH2/UQCC3/NDUFA8/IFNG/AK3/NDUFS3/PFKL/PARP1	22
GO:0002824	GO:0002824	positive regulation of adaptive immune response based on somatic recombination of immune receptors built from immunoglobulin superfamily domains	14/794	133/18986	0.105263157894737	2.51703566220337	3.66780894413352	0.00136572375390066	0.0153945868041728	0.0123483985673128	PTPRC/HLA-DRA/HLA-DRB1/CD7/TNF/SASH3/CD40/CD4/TGFB1/NFKBID/SLAMF1/NECTIN2/IL27RA/MAD2L2	14
GO:0097242	GO:0097242	amyloid-beta clearance	7/794	41/18986	0.170731707317073	4.08250906186644	4.12785386411399	0.00141333521664015	0.0158952248007199	0.0127499733284899	APP/ITGB2/TNF/CLU/IFNG/LRP1/LDLR	7
GO:2001236	GO:2001236	regulation of extrinsic apoptotic signaling pathway	16/794	164/18986	0.0975609756097561	2.33286232106654	3.58137385438745	0.00144877341002428	0.016257003659663	0.0130401655629606	PTPRC/LTB/APP/LGALS3/TNF/ITGA6/CTTN/LTBR/SP100/ICAM1/TNFRSF12A/CTNNA1/STK4/KLF4/ACSL5/TMC8	16
GO:1905477	GO:1905477	positive regulation of protein localization to membrane	12/794	105/18986	0.114285714285714	2.73278157610651	3.71964337445707	0.00145379831516425	0.0162674182832922	0.0130485194035111	AGR2/LGALS3/PGRMC1/ITGB2/VIL1/TNF/RHOG/PRKCH/FYN/SPTBN1/IFNG/LRP1	12
GO:0050878	GO:0050878	regulation of body fluid levels	29/794	381/18986	0.0761154855643045	1.82006122030716	3.37807473958092	0.00145624645666164	0.0162674182832922	0.0130485194035111	AGR2/TSPAN8/CD9/SPINK1/LCK/WAS/FERMT3/PTPN6/CCND1/EMP2/GAS6/HSD11B2/ANXA2/CD40/VEGFA/F11R/PLEK/SERPINE2/FLI1/AQP3/GLA/AKR1B1/AK3/RAB27A/ADM/MYL9/LYN/SERPING1/MUC2	29
GO:0002716	GO:0002716	negative regulation of natural killer cell mediated immunity	5/794	21/18986	0.238095238095238	5.6932949502219	4.49558693539259	0.00146945526789566	0.0162687352710675	0.0130495757936672	CD96/TGFB1/KLRD1/SERPINB9/ARRB2	5
GO:0072567	GO:0072567	chemokine (C-X-C motif) ligand 2 production	5/794	21/18986	0.238095238095238	5.6932949502219	4.49558693539259	0.00146945526789566	0.0162687352710675	0.0130495757936672	CD74/TNF/TGFB1/KLF4/OAS1	5
GO:0090713	GO:0090713	immunological memory process	5/794	21/18986	0.238095238095238	5.6932949502219	4.49558693539259	0.00146945526789566	0.0162687352710675	0.0130495757936672	HLA-DRA/HLA-DRB1/CD27/PCK1/ST3GAL1	5
GO:2000341	GO:2000341	regulation of chemokine (C-X-C motif) ligand 2 production	5/794	21/18986	0.238095238095238	5.6932949502219	4.49558693539259	0.00146945526789566	0.0162687352710675	0.0130495757936672	CD74/TNF/TGFB1/KLF4/OAS1	5
GO:0019724	GO:0019724	B cell mediated immunity	19/794	212/18986	0.089622641509434	2.14304215579107	3.49644820857052	0.00150842986490934	0.0166631219076985	0.013365923574916	PTPRC/CD74/CD27/PTPN6/TNF/CLU/CD19/BATF/CD40/FCMR/FCGR2B/TGFB1/IL2RB/SWAP70/NECTIN2/INPP5D/IL27RA/MAD2L2/SERPING1	19
GO:0097237	GO:0097237	cellular response to toxic substance	14/794	135/18986	0.103703703703704	2.47974624498554	3.60464302712503	0.00157629902518391	0.0173402586907163	0.0139090726043544	GPX2/ALOX5AP/FABP1/TNF/TXN/NQO1/ALDH1A1/MGST2/MGST1/RAB40B/TXNDC17/GSTM3/SOD3/PIM1	14
GO:0002431	GO:0002431	Fc receptor mediated stimulatory signaling pathway	6/794	31/18986	0.193548387096774	4.62809783050297	4.22350750238451	0.00157670427040913	0.0173402586907163	0.0139090726043544	PTPRC/PTK2/MYO1G/CSK/FYN/LYN	6
GO:0006164	GO:0006164	purine nucleotide biosynthetic process	18/794	197/18986	0.0913705583756345	2.18483806211561	3.49233265874419	0.0015993145584287	0.0174438376642511	0.0139921559936438	QPRT/ATP5ME/PAICS/AK1/NDUFC1/TGFB1/NDUFV3/SLC25A13/ATP5MC1/NAPRT/IMPDH2/UQCC3/NDUFA8/AK3/NDUFS3/DCK/PARP1/PRPSAP2	18
GO:0032530	GO:0032530	regulation of microvillus organization	4/794	13/18986	0.307692307692308	7.35748885874831	4.79032091532364	0.00160366803712789	0.0174438376642511	0.0139921559936438	KLF5/USH1C/VIL1/CDHR5	4
GO:0060670	GO:0060670	branching involved in labyrinthine layer morphogenesis	4/794	13/18986	0.307692307692308	7.35748885874831	4.79032091532364	0.00160366803712789	0.0174438376642511	0.0139921559936438	SPINT2/SPINT1/ST14/ADM	4
GO:0097202	GO:0097202	activation of cysteine-type endopeptidase activity	4/794	13/18986	0.307692307692308	7.35748885874831	4.79032091532364	0.00160366803712789	0.0174438376642511	0.0139921559936438	PERP/IFI16/ASPH/CYFIP2	4
GO:2000035	GO:2000035	regulation of stem cell division	4/794	13/18986	0.307692307692308	7.35748885874831	4.79032091532364	0.00160366803712789	0.0174438376642511	0.0139921559936438	LBH/EVI2B/MLLT3/NCOA3	4
GO:0045066	GO:0045066	regulatory T cell differentiation	7/794	42/18986	0.166666666666667	3.98530646515533	4.04625316809819	0.0016357660782025	0.0177124319751316	0.0142076024779084	MDK/IL2RG/HLA-DRA/HLA-DRB1/SOCS1/TGFB1/IFNG	7
GO:0070232	GO:0070232	regulation of T cell apoptotic process	7/794	42/18986	0.166666666666667	3.98530646515533	4.04625316809819	0.0016357660782025	0.0177124319751316	0.0142076024779084	CCL5/PERP/LGALS3/EFNA1/CD27/DOCK8/ST3GAL1	7
GO:0072522	GO:0072522	purine-containing compound biosynthetic process	22/794	263/18986	0.0836501901140684	2.00022986083842	3.41244216599479	0.00163905023306388	0.0177124319751316	0.0142076024779084	QPRT/ATP5ME/PAICS/AK1/ACSS2/NDUFC1/TGFB1/NDUFV3/SLC25A13/ATP5MC1/NAPRT/PDHA1/IMPDH2/UQCC3/NDUFA8/PDK4/AK3/NDUFS3/ACSL5/DCK/PARP1/PRPSAP2	22
GO:0033157	GO:0033157	regulation of intracellular protein transport	15/794	151/18986	0.0993377483443709	2.37534822426477	3.54481570161471	0.00168238557068833	0.0181412986375091	0.0145516075848097	HCLS1/LCP1/IFI27/SFN/JUP/CDH1/TXN/FERMT1/GAS6/ASPH/SP100/TGFB1/IPO5/IFNG/EDEM2	15
GO:0021782	GO:0021782	glial cell development	14/794	136/18986	0.102941176470588	2.46151281671359	3.57348310740949	0.00169132320543288	0.0181981983857291	0.0145972483531094	MDK/SOX4/APP/ERBB3/TNF/CLU/ITGB4/TGFB1/NDRG1/IFNG/LRP1/PLEC/LDLR/LYN	14
GO:2000117	GO:2000117	negative regulation of cysteine-type endopeptidase activity	8/794	54/18986	0.148148148148148	3.54249463569363	3.90871500130242	0.00170792658959176	0.0182634881971903	0.0146496190094033	CD44/FABP1/DPEP1/IFI16/TNF/GAS6/VEGFA/CARD16	8
GO:0002377	GO:0002377	immunoglobulin production	12/794	107/18986	0.11214953271028	2.68170154664658	3.6444051148304	0.00171186022755997	0.0182634881971903	0.0146496190094033	PTPRC/TNF/SASH3/BATF/CD40/FCGR2B/TGFB1/TNFRSF4/SWAP70/DNAJB9/IL27RA/MAD2L2	12
GO:0032231	GO:0032231	regulation of actin filament bundle assembly	12/794	107/18986	0.11214953271028	2.68170154664658	3.6444051148304	0.00171186022755997	0.0182634881971903	0.0146496190094033	TPM1/EVL/VIL1/WAS/S100A10/SDC4/GPR65/CCN2/F11R/PLEK/SWAP70/PXN	12
GO:0070098	GO:0070098	chemokine-mediated signaling pathway	11/794	93/18986	0.118279569892473	2.82828200752959	3.69240665953862	0.00171208720577161	0.0182634881971903	0.0146496190094033	CXCR4/CCL5/CCL4/CCL15/GPR35/CXCL3/CCL3/PTK2B/CXCL2/CCR7/LYN	11
GO:0010721	GO:0010721	negative regulation of cell development	23/794	281/18986	0.0818505338078292	1.95719676936454	3.37715392983857	0.00172882309620707	0.0184025259341442	0.0147611447952944	CD69/MDK/CD74/TMEM176B/TMEM176A/TSC22D1/ASCL2/TNF/CDH1/TMEM98/SOCS1/RUNX3/HES1/VEGFA/FCGR2B/TGFB1/ARHGAP4/CCL3/CTNNA1/DYNLT1/INPP5D/LDLR/LYN	23
GO:0043297	GO:0043297	apical junction assembly	10/794	80/18986	0.125	2.9889798488665	3.72435334959398	0.00180370548310366	0.0191585896506588	0.0153676031713825	CLDN4/CLDN3/CLDN7/POF1B/TNF/RAB13/ARL2/PRKCH/F11R/CTNNA1	10
GO:0045926	GO:0045926	negative regulation of growth	20/794	232/18986	0.0862068965517241	2.06136541301138	3.39810892544973	0.00183349356060344	0.0194278266381614	0.015583565163285	BST2/RGS2/TMPRSS4/GDF15/MT1E/MT1G/CDH1/MT1M/TGFB1/ARHGAP4/MT1X/EI24/CRYAB/STK4/SERPINE2/ADAM15/EAF2/IP6K2/VGLL4/MT1F	20
GO:0060713	GO:0060713	labyrinthine layer morphogenesis	5/794	22/18986	0.227272727272727	5.43450881612091	4.34777657192756	0.00183686954736187	0.0194278266381614	0.015583565163285	SPINT2/SPINT1/ST14/CCN1/ADM	5
GO:0002709	GO:0002709	regulation of T cell mediated immunity	12/794	108/18986	0.111111111111111	2.65687097677022	3.60742994219975	0.00185435336254683	0.0195711052340134	0.0156984926524246	PTPRC/HLA-DRA/HLA-DRB1/CD7/WAS/SASH3/FCGR2B/NCKAP1L/TNFRSF1B/KLRD1/SLAMF1/NECTIN2	12
GO:0031032	GO:0031032	actomyosin structure organization	19/794	216/18986	0.087962962962963	2.10335618994309	3.40710723974217	0.0018718830251763	0.0197142595723546	0.0158133204713823	KRT8/KRT19/TPM1/EVL/PDLIM1/WAS/S100A10/CNN3/RTKN/SDC4/GPR65/CCN2/F11R/EPB41L2/CNN2/PTK2B/PXN/PLEC/MYL9	19
GO:0002715	GO:0002715	regulation of natural killer cell mediated immunity	8/794	55/18986	0.145454545454545	3.47808564231738	3.84491025024651	0.00192676962395145	0.0202494118407244	0.0162425800278805	CD96/KLRB1/TGFB1/KLRD1/SERPINB9/NECTIN2/SH2D1A/ARRB2	8
GO:0010001	GO:0010001	glial cell differentiation	22/794	267/18986	0.0823970037453183	1.97026387041387	3.33564248549457	0.0019819977661725	0.0207459084202742	0.0166408328507446	CXCR4/MDK/SOX4/APP/ERBB3/TNF/SPINT1/TMEM98/CLU/ITGB4/NR3C1/HES1/CSK/TNFRSF1B/TGFB1/SERPINE2/NDRG1/IFNG/LRP1/PLEC/LDLR/LYN	22
GO:0042093	GO:0042093	T-helper cell differentiation	10/794	81/18986	0.123456790123457	2.95207886307802	3.67812814483638	0.00198235898202178	0.0207459084202742	0.0166408328507446	CD69/HLA-DRA/HLA-DRB1/ASCL2/TMEM98/BATF/LY9/NFKBID/STAT4/RORA	10
GO:1903707	GO:1903707	negative regulation of hemopoiesis	13/794	124/18986	0.104838709677419	2.50688632485577	3.51700343295654	0.00207145888621395	0.0216328195869108	0.0173522473705848	CD69/MDK/CD74/TMEM176B/TMEM176A/TSC22D1/ASCL2/SOCS1/RUNX3/FCGR2B/CCL3/INPP5D/LYN	13
GO:0006816	GO:0006816	calcium ion transport	32/794	445/18986	0.0719101123595506	1.71950301417938	3.20864281637891	0.00212578472477757	0.0221536181695373	0.0177699934623357	CORO1A/PTPRC/CXCR4/SPINK1/CCL5/LCK/LGALS3/UCP2/PTPN6/CCL4/IL16/ATP1B1/GAS6/ANO9/ASPH/CRACR2B/MS4A1/GPR35/CD19/ANXA6/HES1/P2RX5/CD4/TGFB1/FYN/MCUB/CHD7/CCL3/PPP3CC/PTK2B/CCR7/LYN	32
GO:0019722	GO:0019722	calcium-mediated signaling	20/794	235/18986	0.0851063829787234	2.03505010986655	3.33548059440596	0.00213341845705448	0.0221866593096607	0.0177964966203972	PTPRC/CXCR4/CD3E/APP/TBC1D10C/ERBB3/TNF/CCL4/LAT/ATP1B1/ASPH/LAT2/FHL2/ZAP70/P2RX5/CD4/PLEK/CCL3/PPP3CC/CCR7	20
GO:0030835	GO:0030835	negative regulation of actin filament depolymerization	7/794	44/18986	0.159090909090909	3.80415617128463	3.8903703569559	0.00216153442338785	0.0222552142205548	0.0178514862978881	VIL1/SPTBN1/EPS8/SWAP70/GSN/CAPG/CAPZA1	7
GO:0001765	GO:0001765	membrane raft assembly	4/794	14/18986	0.285714285714286	6.83195394026628	4.56033632909026	0.00217134960711509	0.0222552142205548	0.0178514862978881	S100A10/EMP2/ANXA2/RFTN1	4
GO:0032536	GO:0032536	regulation of cell projection size	4/794	14/18986	0.285714285714286	6.83195394026628	4.56033632909026	0.00217134960711509	0.0222552142205548	0.0178514862978881	USH1C/VIL1/CDHR5/GLA	4
GO:0034116	GO:0034116	positive regulation of heterotypic cell-cell adhesion	4/794	14/18986	0.285714285714286	6.83195394026628	4.56033632909026	0.00217134960711509	0.0222552142205548	0.0178514862978881	CD44/LCK/TNF/SKAP1	4
GO:0072683	GO:0072683	T cell extravasation	4/794	14/18986	0.285714285714286	6.83195394026628	4.56033632909026	0.00217134960711509	0.0222552142205548	0.0178514862978881	ICAM1/F11R/ITGAL/IL27RA	4
GO:0090715	GO:0090715	immunological memory formation process	4/794	14/18986	0.285714285714286	6.83195394026628	4.56033632909026	0.00217134960711509	0.0222552142205548	0.0178514862978881	HLA-DRA/HLA-DRB1/PCK1/ST3GAL1	4
GO:1905907	GO:1905907	negative regulation of amyloid fibril formation	4/794	14/18986	0.285714285714286	6.83195394026628	4.56033632909026	0.00217134960711509	0.0222552142205548	0.0178514862978881	CLU/CRYAB/PFDN4/LDLR	4
GO:0050869	GO:0050869	negative regulation of B cell activation	6/794	33/18986	0.181818181818182	4.34760705289673	4.02094183722812	0.0022092826965867	0.0225974162237294	0.0181259754270531	LAPTM5/TBC1D10C/SAMSN1/FCGR2B/INPP5D/LYN	6
GO:1990748	GO:1990748	cellular detoxification	13/794	125/18986	0.104	2.48683123425693	3.48425276299569	0.0022257145712132	0.0227187415472296	0.0182232936253228	GPX2/ALOX5AP/FABP1/TXN/NQO1/ALDH1A1/MGST2/MGST1/RAB40B/TXNDC17/GSTM3/SOD3/PIM1	13
GO:0009260	GO:0009260	ribonucleotide biosynthetic process	16/794	171/18986	0.0935672514619883	2.23736503306966	3.3956202213468	0.00223037414755138	0.0227196514087662	0.0182240234489314	ATP5ME/PAICS/AK1/NDUFC1/TGFB1/NDUFV3/SLC25A13/ATP5MC1/IMPDH2/UQCC3/NDUFA8/AK3/NDUFS3/UCKL1/DCK/PARP1	16
GO:0032640	GO:0032640	tumor necrosis factor production	17/794	188/18986	0.0904255319148936	2.16224074173321	3.34575800416492	0.00237517240773305	0.0240958817119204	0.0193279335778578	PTPRC/APP/CD2/PTPN6/SASH3/GAS6/CLU/ACP5/FCGR2B/TGFB1/PTPN22/CCL3/SLAMF1/IFNG/ARRB2/OAS1/IL27RA	17
GO:0032680	GO:0032680	regulation of tumor necrosis factor production	17/794	188/18986	0.0904255319148936	2.16224074173321	3.34575800416492	0.00237517240773305	0.0240958817119204	0.0193279335778578	PTPRC/APP/CD2/PTPN6/SASH3/GAS6/CLU/ACP5/FCGR2B/TGFB1/PTPN22/CCL3/SLAMF1/IFNG/ARRB2/OAS1/IL27RA	17
GO:0002718	GO:0002718	regulation of cytokine production involved in immune response	13/794	126/18986	0.103174603174603	2.46709447842949	3.45181760349792	0.00238928562789021	0.0241630041114956	0.0193817742007528	LAPTM5/CD74/BST2/CD7/PKP3/TNF/SASH3/CD96/ACP5/TNFRSF1B/TGFB1/SLAMF1/DDX1	13
GO:0019693	GO:0019693	ribose phosphate metabolic process	28/794	376/18986	0.074468085106383	1.78066884613323	3.19420593771462	0.00239151036468635	0.0241630041114956	0.0193817742007528	APP/UCP2/ATP5ME/ATP1B1/PAICS/AK1/ARL2/NDUFC1/NUPR1/GIMAP7/TGFB1/NDUFV3/SLC25A13/ATP5MC1/EIF6/IMPDH2/UQCC3/NDUFA8/IFNG/RORA/AK3/NDUFS3/UCKL1/TPST2/DCK/PFKL/PARP1/PRPSAP2	28
GO:0009612	GO:0009612	response to mechanical stimulus	19/794	222/18986	0.0855855855855856	2.04650872535003	3.27666435727563	0.00255416432333503	0.0257345973058155	0.020642389987068	CXCR4/MDK/IGFBP2/JUP/TNF/PTK2/LTBR/CD40/F11R/TGFB1/FYN/SERPINE2/CNN2/PTK2B/CASP1/GSN/FAS/PLEC/STAT1	19
GO:0002367	GO:0002367	cytokine production involved in immune response	13/794	127/18986	0.102362204724409	2.44766853765446	3.4196920160551	0.00256258814451392	0.0257345973058155	0.020642389987068	LAPTM5/CD74/BST2/CD7/PKP3/TNF/SASH3/CD96/ACP5/TNFRSF1B/TGFB1/SLAMF1/DDX1	13
GO:0002832	GO:0002832	negative regulation of response to biotic stimulus	13/794	127/18986	0.102362204724409	2.44766853765446	3.4196920160551	0.00256258814451392	0.0257345973058155	0.020642389987068	SFN/IFI16/PTPN6/CD96/CARD16/TGFB1/KLRD1/SERPINB9/PIM1/ARRB2/OAS1/PARP1/SERPING1	13
GO:0002418	GO:0002418	immune response to tumor cell	6/794	34/18986	0.176470588235294	4.21973625722329	3.92561370454336	0.00258928745748819	0.0259502982886569	0.0208154093568873	HLA-DRB1/NKG7/TGFB1/PRF1/ADAM15/NECTIN2	6
GO:0007005	GO:0007005	mitochondrion organization	32/794	452/18986	0.0707964601769911	1.69287354272085	3.11468366004384	0.00270667469700412	0.0270721929955885	0.0217153102875179	IFI27/UCP2/SFN/PIM2/SLIRP/TIMM13/BCL2A1/GGCT/CLU/NDUFC1/IMMP2L/COA3/HIGD1A/TYMP/NDUFAF2/UQCC3/MTCH2/FAM162A/DMAC1/NDUFA8/SCO2/INF2/COX20/TIMM8B/MARCKS/PPM1K/NECTIN2/NDUFS3/TOMM40/BLOC1S2/PARP1/PLEC	32
GO:0052372	GO:0052372	modulation by symbiont of entry into host	8/794	58/18986	0.137931034482759	3.29818466081821	3.66202987566759	0.00271806486644952	0.0270771552126664	0.0217192906109288	CD74/HLA-DRB1/TMPRSS4/IFITM3/TRIM22/CD4/NECTIN2/GSN	8
GO:2001238	GO:2001238	positive regulation of extrinsic apoptotic signaling pathway	8/794	58/18986	0.137931034482759	3.29818466081821	3.66202987566759	0.00271806486644952	0.0270771552126664	0.0217192906109288	PTPRC/LTB/APP/TNF/LTBR/TNFRSF12A/CTNNA1/STK4	8
GO:0070830	GO:0070830	bicellular tight junction assembly	9/794	71/18986	0.126760563380282	3.03107815659701	3.58201966164449	0.00273205168717561	0.0271620578739	0.0217873932442552	CLDN4/CLDN3/CLDN7/POF1B/TNF/RAB13/ARL2/PRKCH/F11R	9
GO:0032271	GO:0032271	regulation of protein polymerization	18/794	207/18986	0.0869565217391304	2.07929032964626	3.26183926160874	0.0027568687599652	0.0273410535078789	0.0219309702988587	CORO1A/HCLS1/EVL/COTL1/VIL1/CTTN/CDC42EP5/ARL2/NCKAP1L/SPTBN1/EPS8/CYFIP2/PTK2B/GSN/BAIAP2/CAPG/CCR7/CAPZA1	18
GO:0002407	GO:0002407	dendritic cell chemotaxis	5/794	24/18986	0.208333333333333	4.98163308144416	4.07755768884364	0.0027665560077375	0.0273410535078789	0.0219309702988587	CXCR4/CCL5/GAS6/SLAMF1/CCR7	5
GO:0034114	GO:0034114	regulation of heterotypic cell-cell adhesion	5/794	24/18986	0.208333333333333	4.98163308144416	4.07755768884364	0.0027665560077375	0.0273410535078789	0.0219309702988587	CD44/LCK/TNF/SKAP1/KLF4	5
GO:0016049	GO:0016049	cell growth	34/794	490/18986	0.0693877551020408	1.65918881406467	3.08847641364079	0.00280109596192209	0.0275416976735554	0.0220919122039254	CXCR4/BST2/RGS2/APP/SFN/ITGA4/CDH1/SLC44A4/IGFBP4/CD38/CTTN/NET1/EXOSC4/VEGFA/TGFB1/ARHGAP4/MUC12/EI24/CRYAB/SERPINE2/CYFIP2/ADAM15/EAF2/IP6K2/MAP3K13/DCAF13/PTK2B/CD2AP/S100B/VGLL4/RASGRP2/MAD2L2/IGFBP7/HBEGF	34
GO:0002701	GO:0002701	negative regulation of production of molecular mediator of immune response	7/794	46/18986	0.152173913043478	3.63875807688096	3.7433792822954	0.00280902046278265	0.0275416976735554	0.0220919122039254	BST2/TNF/CD96/ACP5/FCGR2B/TGFB1/SLAMF1	7
GO:0045646	GO:0045646	regulation of erythrocyte differentiation	7/794	46/18986	0.152173913043478	3.63875807688096	3.7433792822954	0.00280902046278265	0.0275416976735554	0.0220919122039254	SPI1/NCKAP1L/FAM210B/ETS1/INPP5D/STAT1/LYN	7
GO:0045687	GO:0045687	positive regulation of glial cell differentiation	7/794	46/18986	0.152173913043478	3.63875807688096	3.7433792822954	0.00280902046278265	0.0275416976735554	0.0220919122039254	CXCR4/MDK/SPINT1/HES1/TNFRSF1B/TGFB1/SERPINE2	7
GO:0046598	GO:0046598	positive regulation of viral entry into host cell	4/794	15/18986	0.266666666666667	6.37649034424853	4.35185799965398	0.0028637681391005	0.0279681560303902	0.0224339855462986	CD74/HLA-DRB1/TMPRSS4/CD4	4
GO:0075294	GO:0075294	positive regulation by symbiont of entry into host	4/794	15/18986	0.266666666666667	6.37649034424853	4.35185799965398	0.0028637681391005	0.0279681560303902	0.0224339855462986	CD74/HLA-DRB1/TMPRSS4/CD4	4
GO:0007586	GO:0007586	digestion	14/794	144/18986	0.0972222222222222	2.32476210467394	3.33373420508648	0.00288711969029189	0.0281409254518451	0.0225725683938611	MDK/SPINK1/PRSS3/FABP1/PRAP1/TFF3/VIL1/COMT/IL10RA/F11R/SNX10/TYMP/LDLR/MUC2	14
GO:0002719	GO:0002719	negative regulation of cytokine production involved in immune response	6/794	35/18986	0.171428571428571	4.09917236415977	3.83388441370341	0.00301628600958077	0.0292850737375508	0.0234903194989555	BST2/TNF/CD96/ACP5/TGFB1/SLAMF1	6
GO:0032743	GO:0032743	positive regulation of interleukin-2 production	6/794	35/18986	0.171428571428571	4.09917236415977	3.83388441370341	0.00301628600958077	0.0292850737375508	0.0234903194989555	PTPRC/CD3E/CD83/SASH3/CD4/SPTBN1	6
GO:0043087	GO:0043087	regulation of GTPase activity	17/794	193/18986	0.0880829015544041	2.10622414220644	3.22700068930611	0.00312242161970218	0.0301389473233777	0.0241752337157524	RGS1/S100A10/DOCK8/ITGA6/NET1/PTK2/GPR65/RGS10/ARL2/RHOG/DOCK10/PLXNB2/RIPOR2/RGS14/FGD3/RASGRP2/TAX1BP3	17
GO:0071706	GO:0071706	tumor necrosis factor superfamily cytokine production	17/794	193/18986	0.0880829015544041	2.10622414220644	3.22700068930611	0.00312242161970218	0.0301389473233777	0.0241752337157524	PTPRC/APP/CD2/PTPN6/SASH3/GAS6/CLU/ACP5/FCGR2B/TGFB1/PTPN22/CCL3/SLAMF1/IFNG/ARRB2/OAS1/IL27RA	17
GO:1903555	GO:1903555	regulation of tumor necrosis factor superfamily cytokine production	17/794	193/18986	0.0880829015544041	2.10622414220644	3.22700068930611	0.00312242161970218	0.0301389473233777	0.0241752337157524	PTPRC/APP/CD2/PTPN6/SASH3/GAS6/CLU/ACP5/FCGR2B/TGFB1/PTPN22/CCL3/SLAMF1/IFNG/ARRB2/OAS1/IL27RA	17
GO:0002761	GO:0002761	regulation of myeloid leukocyte differentiation	13/794	130/18986	0.1	2.3911838790932	3.32511565878926	0.00314520049493712	0.0302413765190182	0.0242573948382812	HCLS1/CD74/HLA-DRB1/TNF/EVI2B/CD4/TGFB1/CCL3/CAMK4/IFNG/INPP5D/CTNNBIP1/LYN	13
GO:0051283	GO:0051283	negative regulation of sequestering of calcium ion	13/794	130/18986	0.1	2.3911838790932	3.32511565878926	0.00314520049493712	0.0302413765190182	0.0242573948382812	CORO1A/PTPRC/LCK/PTPN6/ASPH/CD19/ANXA6/TGFB1/CHD7/CCL3/PTK2B/CCR7/LYN	13
GO:0043154	GO:0043154	negative regulation of cysteine-type endopeptidase activity involved in apoptotic process	7/794	47/18986	0.148936170212766	3.56133769226647	3.67292935977891	0.00318379967716269	0.0304359003753379	0.0244134274839924	CD44/FABP1/DPEP1/TNF/GAS6/VEGFA/CARD16	7
GO:0060711	GO:0060711	labyrinthine layer development	7/794	47/18986	0.148936170212766	3.56133769226647	3.67292935977891	0.00318379967716269	0.0304359003753379	0.0244134274839924	CDX2/SPINT2/SPINT1/ST14/HES1/CCN1/ADM	7
GO:1902622	GO:1902622	regulation of neutrophil migration	7/794	47/18986	0.148936170212766	3.56133769226647	3.67292935977891	0.00318379967716269	0.0304359003753379	0.0244134274839924	RAC2/MDK/CD74/PERP/NCKAP1L/RIPOR2/CCR7	7
GO:1900180	GO:1900180	regulation of protein localization to nucleus	14/794	146/18986	0.0958904109589041	2.29291604844553	3.27628469582528	0.00327529442337268	0.0312504579243486	0.0250668052848484	HCLS1/APP/JUP/CDH1/FERMT1/TMEM98/TGFB1/FYN/RASSF5/CTNNA1/IPO5/IFNG/CD2AP/PARP1	14
GO:1905475	GO:1905475	regulation of protein localization to membrane	17/794	194/18986	0.0876288659793814	2.09536731673115	3.20368250639682	0.00329309441389531	0.0313601002518651	0.0251547522481053	AGR2/LGALS3/PGRMC1/ITGB2/SFN/VIL1/TNF/ABI3/CSK/RHOG/PRKCH/TGFB1/FYN/SPTBN1/IFNG/LRP1/GSN	17
GO:0034446	GO:0034446	substrate adhesion-dependent cell spreading	11/794	101/18986	0.108910891089109	2.60425967029952	3.37716427465217	0.00330551196716699	0.0313631580045812	0.0251572049511067	MDK/EFNA1/FERMT3/ITGA4/PARVG/S100A10/LPXN/PTK2/ITGB7/PXN/PARVB	11
GO:0009988	GO:0009988	cell-cell recognition	9/794	73/18986	0.123287671232877	2.94803491942997	3.48380055976027	0.00330796919332326	0.0313631580045812	0.0251572049511067	CD9/MSN/LGALS3/DOCK8/PRF1/DOCK2/CD6/CD2AP/CCR7	9
GO:0046394	GO:0046394	carboxylic acid biosynthetic process	25/794	331/18986	0.0755287009063444	1.80603012016103	3.09060120458597	0.00331234318093043	0.0313631580045812	0.0251572049511067	CD74/ALOX5AP/ASS1/PCBD1/ASL/ALDH1A1/AMACR/MGST2/PYCR1/AKR1C3/UGDH/ACSS2/MGLL/EIF6/HACD4/SERINC5/PDK4/AKR1B1/PLOD3/CASP1/ILVBL/ACOT8/HACD3/CHST12/NANS	25
GO:0051016	GO:0051016	barbed-end actin filament capping	5/794	25/18986	0.2	4.7823677581864	3.95347017069656	0.00334079426607563	0.031452818743678	0.0252291241624691	VIL1/EPS8/GSN/CAPG/CAPZA1	5
GO:0070233	GO:0070233	negative regulation of T cell apoptotic process	5/794	25/18986	0.2	4.7823677581864	3.95347017069656	0.00334079426607563	0.031452818743678	0.0252291241624691	CCL5/EFNA1/CD27/DOCK8/ST3GAL1	5
GO:0071280	GO:0071280	cellular response to copper ion	5/794	25/18986	0.2	4.7823677581864	3.95347017069656	0.00334079426607563	0.031452818743678	0.0252291241624691	MT1E/MT1G/MT1M/MT1X/MT1F	5
GO:0002444	GO:0002444	myeloid leukocyte mediated immunity	12/794	116/18986	0.103448275862069	2.47363849561365	3.32590110038764	0.00338106531122389	0.0317118408718754	0.0254368925499823	RAC2/ITGB2/LAT/ANXA3/LAT2/SPI1/S100A13/FCGR2B/CCL3/SERPINB9/DDX1/LYN	12
GO:0009201	GO:0009201	ribonucleoside triphosphate biosynthetic process	12/794	116/18986	0.103448275862069	2.47363849561365	3.32590110038764	0.00338106531122389	0.0317118408718754	0.0254368925499823	ATP5ME/NDUFC1/TGFB1/NDUFV3/SLC25A13/ATP5MC1/IMPDH2/UQCC3/NDUFA8/NDUFS3/UCKL1/PARP1	12
GO:0046034	GO:0046034	ATP metabolic process	19/794	228/18986	0.0833333333333333	1.99265323257767	3.15026470321239	0.00343377336277959	0.032145550633479	0.0257847824327665	APP/UCP2/ATP5ME/ATP1B1/AK1/ARL2/NDUFC1/NUPR1/TGFB1/NDUFV3/SLC25A13/ATP5MC1/EIF6/UQCC3/NDUFA8/IFNG/NDUFS3/PFKL/PARP1	19
GO:0009259	GO:0009259	ribonucleotide metabolic process	27/794	368/18986	0.0733695652173913	1.75440121563903	3.05305834701812	0.00347128996174405	0.0324356812026873	0.0260175037101038	APP/UCP2/ATP5ME/ATP1B1/PAICS/AK1/ARL2/NDUFC1/NUPR1/GIMAP7/TGFB1/NDUFV3/SLC25A13/ATP5MC1/EIF6/IMPDH2/UQCC3/NDUFA8/IFNG/RORA/AK3/NDUFS3/UCKL1/TPST2/DCK/PFKL/PARP1	27
GO:0071353	GO:0071353	cellular response to interleukin-4	6/794	36/18986	0.166666666666667	3.98530646515533	3.74550941431335	0.00349373682934053	0.0325841759449377	0.0261366152059681	CORO1A/PTPRC/IL2RG/CD40/IMPDH2/CDK4	6
GO:1903169	GO:1903169	regulation of calcium ion transmembrane transport	16/794	179/18986	0.0893854748603352	2.13737106511124	3.19406872981778	0.00352516666111006	0.0328157368396594	0.0263223562237038	CORO1A/UCP2/PTPN6/ATP1B1/ASPH/MS4A1/GPR35/CD19/P2RX5/TGFB1/FYN/MCUB/CHD7/PPP3CC/PTK2B/LYN	16
GO:0051896	GO:0051896	regulation of phosphatidylinositol 3-kinase/protein kinase B signal transduction	22/794	280/18986	0.0785714285714286	1.87878733357323	3.09490745783593	0.00354675308873515	0.0329549712226213	0.0264340397444737	HCLS1/HCST/CCL5/APP/ERBB3/GDF15/PTPN6/TNF/TXN/IGF2/GAS6/AKR1C3/PTK2/CD19/VEGFA/TGFB1/CCL3/SERPINE2/PTK2B/ARRB2/CCR7/HBEGF	22
GO:0051282	GO:0051282	regulation of sequestering of calcium ion	13/794	132/18986	0.0984848484848485	2.35495382031906	3.26351066509925	0.00359035606326927	0.033284147849442	0.0266980808804087	CORO1A/PTPRC/LCK/PTPN6/ASPH/CD19/ANXA6/TGFB1/CHD7/CCL3/PTK2B/CCR7/LYN	13
GO:0090279	GO:0090279	regulation of calcium ion import	7/794	48/18986	0.145833333333333	3.48714315701092	3.60437255640796	0.00359557179544364	0.033284147849442	0.0266980808804087	SPINK1/LGALS3/MS4A1/HES1/FYN/CCL3/PPP3CC	7
GO:1902106	GO:1902106	negative regulation of leukocyte differentiation	12/794	117/18986	0.102564102564103	2.45249628624943	3.29237160577896	0.0036280705957167	0.0334747105982303	0.0268509362187205	CD69/MDK/CD74/TMEM176B/TMEM176A/ASCL2/SOCS1/RUNX3/FCGR2B/CCL3/INPP5D/LYN	12
GO:0032732	GO:0032732	positive regulation of interleukin-1 production	9/794	74/18986	0.121621621621622	2.90819660970795	3.43594005598499	0.0036296256311499	0.0334747105982303	0.0268509362187205	APP/IFI16/TNF/IL16/GBP5/S100A13/CCL3/IFNG/CASP1	9
GO:2000402	GO:2000402	negative regulation of lymphocyte migration	4/794	16/18986	0.25	5.977959697733	4.16153000556022	0.00369324874963941	0.0339984065452917	0.0272710063618598	CD69/WASL/RIPOR2/IL27RA	4
GO:0016053	GO:0016053	organic acid biosynthetic process	25/794	334/18986	0.0748502994011976	1.78980829273443	3.04233860030029	0.00372287164781021	0.0341999187468965	0.0274326445411267	CD74/ALOX5AP/ASS1/PCBD1/ASL/ALDH1A1/AMACR/MGST2/PYCR1/AKR1C3/UGDH/ACSS2/MGLL/EIF6/HACD4/SERINC5/PDK4/AKR1B1/PLOD3/CASP1/ILVBL/ACOT8/HACD3/CHST12/NANS	25
GO:0001961	GO:0001961	positive regulation of cytokine-mediated signaling pathway	8/794	61/18986	0.131147540983607	3.13597885782715	3.49075405654355	0.00374265857942299	0.0341999187468965	0.0274326445411267	LAPTM5/CXCR4/CD74/AGPAT2/GAS6/CD40/CASP4/CASP1	8
GO:0014009	GO:0014009	glial cell proliferation	8/794	61/18986	0.131147540983607	3.13597885782715	3.49075405654355	0.00374265857942299	0.0341999187468965	0.0274326445411267	SOX4/ASCL2/TNF/CLU/HES1/PRKCH/PTK2B/LYN	8
GO:0070231	GO:0070231	T cell apoptotic process	8/794	61/18986	0.131147540983607	3.13597885782715	3.49075405654355	0.00374265857942299	0.0341999187468965	0.0274326445411267	CCL5/PERP/LGALS3/EFNA1/CD27/DOCK8/FAS/ST3GAL1	8
GO:0043491	GO:0043491	phosphatidylinositol 3-kinase/protein kinase B signal transduction	24/794	317/18986	0.0757097791798107	1.81036003464469	3.03964206413816	0.00383707606770496	0.034998358041397	0.0280730934707222	HCLS1/HCST/CCL5/APP/ERBB3/GDF15/PTPN6/TNF/TXN/IGF2/GAS6/AKR1C3/PTK2/CD19/CD40/VEGFA/TGFB1/CCL3/SERPINE2/PTK2B/CD2AP/ARRB2/CCR7/HBEGF	24
GO:0046822	GO:0046822	regulation of nucleocytoplasmic transport	12/794	118/18986	0.101694915254237	2.43171241941681	3.25918633238651	0.00388940939737137	0.0353459855837899	0.0283519345660401	HCLS1/IFI27/SFN/JUP/CDH1/TXN/FERMT1/GAS6/SP100/TGFB1/IPO5/IFNG	12
GO:0050731	GO:0050731	positive regulation of peptidyl-tyrosine phosphorylation	12/794	118/18986	0.101694915254237	2.43171241941681	3.25918633238651	0.00388940939737137	0.0353459855837899	0.0283519345660401	PTPRC/HCLS1/CD3E/EFNA1/HES1/TNFRSF18/VEGFA/CD4/TGFB1/FYN/IFNG/HBEGF	12
GO:0033077	GO:0033077	T cell differentiation in thymus	10/794	89/18986	0.112359550561798	2.68672345965528	3.33209814941924	0.00398364187160905	0.0360507092577274	0.0289172117583609	PTPRC/CD3E/CD3D/CD74/IL2RG/CD3G/ZAP70/DOCK2/CAMK4/CCR7	10
GO:0033622	GO:0033622	integrin activation	5/794	26/18986	0.192307692307692	4.59843053671769	3.83580004000404	0.00399596475578511	0.0360507092577274	0.0289172117583609	CDH17/FERMT3/FERMT1/SKAP1/PLEK	5
GO:0048143	GO:0048143	astrocyte activation	5/794	26/18986	0.192307692307692	4.59843053671769	3.83580004000404	0.00399596475578511	0.0360507092577274	0.0289172117583609	APP/TNF/IFNG/LRP1/LDLR	5
GO:1904996	GO:1904996	positive regulation of leukocyte adhesion to vascular endothelial cell	5/794	26/18986	0.192307692307692	4.59843053671769	3.83580004000404	0.00399596475578511	0.0360507092577274	0.0289172117583609	MDK/ITGB2/ITGA4/TNF/ETS1	5
GO:0034110	GO:0034110	regulation of homotypic cell-cell adhesion	6/794	37/18986	0.162162162162162	3.87759547961059	3.66026715697353	0.00402513971364585	0.0362481331821259	0.0290755706241237	CD9/CCL5/ZNF703/F11R/SERPINE2/LYN	6
GO:0006509	GO:0006509	membrane protein ectodomain proteolysis	7/794	49/18986	0.142857142857143	3.41597697013314	3.53761501736198	0.00404661207538978	0.0363099433696076	0.0291251501835009	APP/TNF/TIMP3/TSPAN15/TNFRSF1B/IFNG/SPPL2B	7
GO:0042269	GO:0042269	regulation of natural killer cell mediated cytotoxicity	7/794	49/18986	0.142857142857143	3.41597697013314	3.53761501736198	0.00404661207538978	0.0363099433696076	0.0291251501835009	KLRB1/TGFB1/KLRD1/SERPINB9/NECTIN2/SH2D1A/ARRB2	7
GO:0051384	GO:0051384	response to glucocorticoid	13/794	134/18986	0.0970149253731343	2.31980525583669	3.2030142102854	0.00408528693497243	0.0365909213581044	0.0293505299377441	ASS1/IGFBP2/UCP2/COMT/TNF/PCK1/ANXA3/HSD11B2/NR3C1/PCK2/TGFB1/ADM/IGFBP7	13
GO:0050672	GO:0050672	negative regulation of lymphocyte proliferation	10/794	90/18986	0.111111111111111	2.65687097677022	3.29154906621893	0.0043180880694015	0.0386065032248109	0.0309672805885893	HLA-DRB1/PTPN6/SDC4/FCGR2B/TGFB1/RASSF5/INPP5D/CBLB/RIPOR2/LYN	10
GO:0009165	GO:0009165	nucleotide biosynthetic process	19/794	233/18986	0.0815450643776824	1.94989243359531	3.04784123389782	0.00434719568521402	0.0387969654420088	0.031120055287897	QPRT/ATP5ME/PAICS/AK1/NDUFC1/TGFB1/NDUFV3/SLC25A13/ATP5MC1/NAPRT/IMPDH2/UQCC3/NDUFA8/AK3/NDUFS3/UCKL1/DCK/PARP1/PRPSAP2	19
GO:0045861	GO:0045861	negative regulation of proteolysis	23/794	303/18986	0.0759075907590759	1.81509007323906	2.98798862374712	0.00444541059250687	0.0396023943644295	0.0317661107798831	CD44/CST3/SPINK1/FABP1/CST7/DPEP1/APP/EFNA1/IFI16/SPINT2/TNF/SPINT1/TIMP3/GAS6/TMEM98/VEGFA/SPOCK2/CARD16/SERPINB6/SERPINE2/SERPINB9/LRP1/SERPING1	23
GO:0048872	GO:0048872	homeostasis of number of cells	25/794	339/18986	0.0737463126843658	1.76340994033422	2.96297851633382	0.00450200016373633	0.0400347814202743	0.0321129396859679	CORO1A/RAC2/HCLS1/CD74/SOX4/LAT/SASH3/SIT1/PLA2G2A/SPI1/VEGFA/NCKAP1L/IKZF1/TGFB1/FAM210B/DOCK10/ETS1/INPP5D/SLC40A1/FH/FAS/CCR7/STAT1/LYN/MUC2	25
GO:0044331	GO:0044331	cell-cell adhesion mediated by cadherin	7/794	50/18986	0.14	3.34765743073048	3.47256939314634	0.00453922794977632	0.0402937538184609	0.0323206681837457	EPCAM/CDH17/CDH1/CTNND1/VEGFA/CD2AP/MAD2L2	7
GO:0070229	GO:0070229	negative regulation of lymphocyte apoptotic process	6/794	38/18986	0.157894736842105	3.77555349330505	3.57795637039361	0.00461402284720361	0.0406702053241644	0.0326226297298933	CD74/CCL5/EFNA1/CD27/DOCK8/ST3GAL1	6
GO:0071398	GO:0071398	cellular response to fatty acid	6/794	38/18986	0.157894736842105	3.77555349330505	3.57795637039361	0.00461402284720361	0.0406702053241644	0.0326226297298933	ASS1/AKR1C3/HES1/PDK4/CDK4/LDLR	6
GO:0002708	GO:0002708	positive regulation of lymphocyte mediated immunity	13/794	136/18986	0.0955882352941176	2.28569047266262	3.1435873383227	0.00463391529026738	0.0406702053241644	0.0326226297298933	PTPRC/HLA-DRA/HLA-DRB1/CD7/TNF/SASH3/CD40/TGFB1/KLRD1/SLAMF1/NECTIN2/SH2D1A/MAD2L2	13
GO:0051208	GO:0051208	sequestering of calcium ion	13/794	136/18986	0.0955882352941176	2.28569047266262	3.1435873383227	0.00463391529026738	0.0406702053241644	0.0326226297298933	CORO1A/PTPRC/LCK/PTPN6/ASPH/CD19/ANXA6/TGFB1/CHD7/CCL3/PTK2B/CCR7/LYN	13
GO:0031645	GO:0031645	negative regulation of nervous system process	4/794	17/18986	0.235294117647059	5.62631500963106	3.98669279827488	0.00467163291894948	0.0406702053241644	0.0326226297298933	CTSC/TNF/TMEM98/GPR35	4
GO:0033623	GO:0033623	regulation of integrin activation	4/794	17/18986	0.235294117647059	5.62631500963106	3.98669279827488	0.00467163291894948	0.0406702053241644	0.0326226297298933	CDH17/FERMT1/SKAP1/PLEK	4
GO:0043031	GO:0043031	negative regulation of macrophage activation	4/794	17/18986	0.235294117647059	5.62631500963106	3.98669279827488	0.00467163291894948	0.0406702053241644	0.0326226297298933	PTPRC/CST7/FCGR2B/LDLR	4
GO:0051044	GO:0051044	positive regulation of membrane protein ectodomain proteolysis	4/794	17/18986	0.235294117647059	5.62631500963106	3.98669279827488	0.00467163291894948	0.0406702053241644	0.0326226297298933	APP/TNF/TNFRSF1B/IFNG	4
GO:0090136	GO:0090136	epithelial cell-cell adhesion	4/794	17/18986	0.235294117647059	5.62631500963106	3.98669279827488	0.00467163291894948	0.0406702053241644	0.0326226297298933	DSP/PKP3/JUP/CTNNA1	4
GO:0097428	GO:0097428	protein maturation by iron-sulfur cluster transfer	4/794	17/18986	0.235294117647059	5.62631500963106	3.98669279827488	0.00467163291894948	0.0406702053241644	0.0326226297298933	YAE1/CISD3/MAGEF1/CISD1	4
GO:0150079	GO:0150079	negative regulation of neuroinflammatory response	4/794	17/18986	0.235294117647059	5.62631500963106	3.98669279827488	0.00467163291894948	0.0406702053241644	0.0326226297298933	PTPRC/CST7/TNFRSF1B/LDLR	4
GO:0048245	GO:0048245	eosinophil chemotaxis	5/794	27/18986	0.185185185185185	4.42811829461704	3.72396248139489	0.0047380358077157	0.0410086106772611	0.0328940734672607	CCL5/LGALS3/CCL4/CCL15/CCL3	5
GO:0071276	GO:0071276	cellular response to cadmium ion	5/794	27/18986	0.185185185185185	4.42811829461704	3.72396248139489	0.0047380358077157	0.0410086106772611	0.0328940734672607	MT1E/MT1G/MT1M/MT1X/MT1F	5
GO:0006801	GO:0006801	superoxide metabolic process	9/794	77/18986	0.116883116883117	2.79489024829075	3.29704069764578	0.0047435025426323	0.0410086106772611	0.0328940734672607	NCF1/APP/ITGB2/NQO1/NCF4/ACP5/TGFB1/IMMP2L/SOD3	9
GO:0070527	GO:0070527	platelet aggregation	9/794	77/18986	0.116883116883117	2.79489024829075	3.29704069764578	0.0047435025426323	0.0410086106772611	0.0328940734672607	CD9/FERMT3/PTPN6/F11R/PLEK/SERPINE2/GLA/MYL9/LYN	9
GO:0010950	GO:0010950	positive regulation of endopeptidase activity	13/794	137/18986	0.0948905109489051	2.26900660059939	3.11426335608929	0.00492963106546689	0.0425437431014513	0.0341254431213242	LAPTM5/LCK/PERP/EFNA1/IFI16/TNF/ASPH/CYFIP2/FAM162A/CASP1/GSN/FAS/LYN	13
GO:0002520	GO:0002520	immune system development	17/794	202/18986	0.0841584158415842	2.01238247250418	3.02204961928891	0.00495604499526528	0.0426975730874588	0.034248834155003	PTPRC/CD3E/LTB/CDH17/LTBR/BATF/HES1/CD40/TGFB1/CD2AP/SWAP70/CBLB/SLC40A1/ICOS/IL27RA/MAD2L2/LYN	17
GO:2000377	GO:2000377	regulation of reactive oxygen species metabolic process	14/794	153/18986	0.0915032679738562	2.1880113926343	3.08234960743913	0.0049833305433554	0.0428044348567695	0.0343345507601865	RAC2/STK17A/APP/ITGB2/TNF/AKR1C3/ACP5/TRAP1/TGFB1/FYN/CRYAB/EIF6/PTK2B/RAB27A	14
GO:0001933	GO:0001933	negative regulation of protein phosphorylation	19/794	236/18986	0.0805084745762712	1.92510566537164	2.98759713523516	0.00498567044499488	0.0428044348567695	0.0343345507601865	PTPRC/RGS2/SFN/PTPN6/CBLC/SOCS1/SAMSN1/PRKCH/TGFB1/DBNDD2/PTPN22/TERF2IP/IPO5/IFNG/SH3BP5/VPS25/ARRB2/RGS14/LYN	19
GO:0010563	GO:0010563	negative regulation of phosphorus metabolic process	23/794	306/18986	0.0751633986928105	1.79729507252103	2.93742431592374	0.0050042017578336	0.0428156401690031	0.0343435388326364	PTPRC/RGS2/SFN/PTPN6/TNF/CBLC/SOCS1/SAMSN1/NUPR1/PRKCH/TGFB1/PLEK/DBNDD2/PTPN22/TERF2IP/IPO5/IFNG/SH3BP5/VPS25/ARRB2/RGS14/PARP1/LYN	23
GO:0045936	GO:0045936	negative regulation of phosphate metabolic process	23/794	306/18986	0.0751633986928105	1.79729507252103	2.93742431592374	0.0050042017578336	0.0428156401690031	0.0343435388326364	PTPRC/RGS2/SFN/PTPN6/TNF/CBLC/SOCS1/SAMSN1/NUPR1/PRKCH/TGFB1/PLEK/DBNDD2/PTPN22/TERF2IP/IPO5/IFNG/SH3BP5/VPS25/ARRB2/RGS14/PARP1/LYN	23
GO:0006091	GO:0006091	generation of precursor metabolites and energy	33/794	490/18986	0.0673469387755102	1.61038914306277	2.85983686505158	0.00503534296878933	0.0428379784096191	0.034361456916566	APP/UCP2/PHLDA2/COMT/TNF/ATP5ME/IGF2/CYC1/IDH1/ARL2/NDUFC1/TRAP1/NUPR1/GFPT1/NDUFV3/IMMP2L/SLC25A13/EIF6/PDHA1/UQCC3/NDUFA8/UQCRC1/IFNG/SUCLG1/SCO2/CISD1/NDUFS3/GABARAPL1/COQ9/FH/PFKL/OAS1/PLEC	33
GO:0033619	GO:0033619	membrane protein proteolysis	8/794	64/18986	0.125	2.9889798488665	3.32975423025585	0.00504285764123941	0.0428379784096191	0.034361456916566	APP/TNF/TIMP3/TSPAN15/TNFRSF1B/TGFB1/IFNG/SPPL2B	8
GO:0046824	GO:0046824	positive regulation of nucleocytoplasmic transport	8/794	64/18986	0.125	2.9889798488665	3.32975423025585	0.00504285764123941	0.0428379784096191	0.034361456916566	HCLS1/SFN/JUP/CDH1/GAS6/TGFB1/IPO5/IFNG	8
GO:0032945	GO:0032945	negative regulation of mononuclear cell proliferation	10/794	92/18986	0.108695652173913	2.59911291205783	3.21208046727895	0.00505315835100428	0.0428379784096191	0.034361456916566	HLA-DRB1/PTPN6/SDC4/FCGR2B/TGFB1/RASSF5/INPP5D/CBLB/RIPOR2/LYN	10
GO:1901879	GO:1901879	regulation of protein depolymerization	10/794	92/18986	0.108695652173913	2.59911291205783	3.21208046727895	0.00505315835100428	0.0428379784096191	0.034361456916566	VIL1/ASPH/DSTN/PLEK/SPTBN1/EPS8/SWAP70/GSN/CAPG/CAPZA1	10
GO:0001914	GO:0001914	regulation of T cell mediated cytotoxicity	7/794	51/18986	0.137254901960784	3.28201708895145	3.40915426754774	0.00507575322536022	0.0428379784096191	0.034361456916566	PTPRC/HLA-DRA/HLA-DRB1/FCGR2B/NCKAP1L/KLRD1/NECTIN2	7
GO:0043457	GO:0043457	regulation of cellular respiration	7/794	51/18986	0.137254901960784	3.28201708895145	3.40915426754774	0.00507575322536022	0.0428379784096191	0.034361456916566	TNF/ARL2/TRAP1/NUPR1/IFNG/CISD1/OAS1	7
GO:0051496	GO:0051496	positive regulation of stress fiber assembly	7/794	51/18986	0.137254901960784	3.28201708895145	3.40915426754774	0.00507575322536022	0.0428379784096191	0.034361456916566	TPM1/EVL/S100A10/SDC4/GPR65/CCN2/PXN	7
GO:0031343	GO:0031343	positive regulation of cell killing	9/794	78/18986	0.115384615384615	2.75905832203061	3.2522211637672	0.00516847495832818	0.043546591555677	0.0349298539556595	PTPRC/HLA-DRA/HLA-DRB1/SPI1/PRF1/KLRD1/IFNG/NECTIN2/SH2D1A	9
GO:2000146	GO:2000146	negative regulation of cell motility	28/794	398/18986	0.0703517587939698	1.68223991493994	2.87367504738021	0.00525518438644265	0.0441264678970967	0.0353949878546522	ARHGDIB/CD69/TPM1/CLDN3/EVL/CD74/BST2/DPEP1/JUP/WAS/SPINT2/GDF15/TNF/CDH1/WASL/PTPRK/SP100/TGFB1/ARHGAP4/CTNNA1/KLF4/ADAM15/CNN2/LRP1/LDLRAD4/RIPOR2/AIF1/IL27RA	28
GO:0035633	GO:0035633	maintenance of blood-brain barrier	6/794	39/18986	0.153846153846154	3.67874442937415	3.49839372329963	0.00526392988593408	0.0441264678970967	0.0353949878546522	CLDN3/SLC12A2/LSR/VEGFA/F11R/CD2AP	6
GO:0070670	GO:0070670	response to interleukin-4	6/794	39/18986	0.153846153846154	3.67874442937415	3.49839372329963	0.00526392988593408	0.0441264678970967	0.0353949878546522	CORO1A/PTPRC/IL2RG/CD40/IMPDH2/CDK4	6
GO:0031099	GO:0031099	regeneration	17/794	204/18986	0.0833333333333333	1.99265323257767	2.97794762371839	0.00546450239020487	0.0457307093968155	0.0366817916960766	LCP1/MDK/CD9/KLF5/UCP2/TNF/CCND1/ANXA3/GAS6/HOPX/MATN2/TGFB1/MCUB/CTNNA1/KLF4/ADAM15/ADM	17
GO:0048524	GO:0048524	positive regulation of viral process	8/794	65/18986	0.123076923076923	2.94299554349932	3.27817223948198	0.00554513661359473	0.0463259774070414	0.0371592716530345	CD74/CCL5/HLA-DRB1/TMPRSS4/CD4/SRPK1/HACD3/VAPB	8
GO:0006972	GO:0006972	hyperosmotic response	5/794	28/18986	0.178571428571429	4.26997121266643	3.61744564176775	0.00557290977457468	0.0463259774070414	0.0371592716530345	RCSD1/PCK1/SLC12A2/AKR1B1/YBX3	5
GO:0050857	GO:0050857	positive regulation of antigen receptor-mediated signaling pathway	5/794	28/18986	0.178571428571429	4.26997121266643	3.61744564176775	0.00557290977457468	0.0463259774070414	0.0371592716530345	PTPRC/LCK/PRKCH/NECTIN2/CCR7	5
GO:0071549	GO:0071549	cellular response to dexamethasone stimulus	5/794	28/18986	0.178571428571429	4.26997121266643	3.61744564176775	0.00557290977457468	0.0463259774070414	0.0371592716530345	ASS1/PCK1/NR3C1/PCK2/TGFB1	5
GO:0010038	GO:0010038	response to metal ion	25/794	345/18986	0.072463768115942	1.73274194137188	2.86946758699385	0.00561262072273184	0.0465781930095158	0.0373615803491929	S100A16/ALOX5AP/ASS1/DPEP1/APP/UCP2/MT1E/MT1G/CDH1/NQO1/ASPH/AKR1C3/SLC12A2/MT1M/MT1X/ENTPD6/SLC25A13/SOD3/NDRG1/AQP3/PTK2B/RASGRP2/PARP1/MT1F/MUC2	25
GO:1904951	GO:1904951	positive regulation of establishment of protein localization	24/794	327/18986	0.073394495412844	1.75499734245372	2.87707011039188	0.00562997359622899	0.0466443312447571	0.0374146315482726	RAC2/HCLS1/HLA-DRB1/SOX4/APP/PGRMC1/ITGB2/SFN/JUP/TNF/CDH1/GAS6/CD38/ASPH/ANG/WLS/PCK2/TGFB1/FYN/IPO5/IFNG/CD2AP/GZMB/EDEM2	24
GO:0006968	GO:0006968	cellular defense response	7/794	52/18986	0.134615384615385	3.21890137570238	3.34729364606577	0.00565854217676252	0.0466477830193806	0.0374174003064963	LSP1/NCF1/LGALS3BP/FCMR/PRF1/PTK2B/SH2D1A	7
GO:0010043	GO:0010043	response to zinc ion	7/794	52/18986	0.134615384615385	3.21890137570238	3.34729364606577	0.00565854217676252	0.0466477830193806	0.0374174003064963	ASS1/MT1E/MT1G/MT1M/MT1X/PARP1/MT1F	7
GO:0030838	GO:0030838	positive regulation of actin filament polymerization	7/794	52/18986	0.134615384615385	3.21890137570238	3.34729364606577	0.00565854217676252	0.0466477830193806	0.0374174003064963	EVL/CTTN/CDC42EP5/NCKAP1L/PTK2B/BAIAP2/CCR7	7
GO:0031640	GO:0031640	killing of cells of another organism	12/794	124/18986	0.0967741935483871	2.31404891525148	3.06692978082114	0.00579213756966143	0.0472520617012236	0.0379021079575718	LGALS3/NKG7/GZMA/PLA2G2A/GBP5/GZMM/CXCL3/PRF1/IFNG/GZMH/CXCL2/GZMB	12
GO:0031644	GO:0031644	regulation of nervous system process	12/794	124/18986	0.0967741935483871	2.31404891525148	3.06692978082114	0.00579213756966143	0.0472520617012236	0.0379021079575718	CST7/APP/CTSC/TNF/TMEM98/GPR35/MGLL/TNFRSF1B/CCL3/TYMP/PTK2B/BAIAP2	12
GO:0141061	GO:0141061	disruption of cell in another organism	12/794	124/18986	0.0967741935483871	2.31404891525148	3.06692978082114	0.00579213756966143	0.0472520617012236	0.0379021079575718	LGALS3/NKG7/GZMA/PLA2G2A/GBP5/GZMM/CXCL3/PRF1/IFNG/GZMH/CXCL2/GZMB	12
GO:0002923	GO:0002923	regulation of humoral immune response mediated by circulating immunoglobulin	4/794	18/18986	0.222222222222222	5.31374195354044	3.82520727043786	0.00581019274526796	0.0472520617012236	0.0379021079575718	PTPRC/PTPN6/TNF/FCGR2B	4
GO:0043217	GO:0043217	myelin maintenance	4/794	18/18986	0.222222222222222	5.31374195354044	3.82520727043786	0.00581019274526796	0.0472520617012236	0.0379021079575718	CXCR4/CLU/NDRG1/PLEC	4
GO:0150078	GO:0150078	positive regulation of neuroinflammatory response	4/794	18/18986	0.222222222222222	5.31374195354044	3.82520727043786	0.00581019274526796	0.0472520617012236	0.0379021079575718	CTSC/TNF/NUPR1/CCL3	4
GO:1903729	GO:1903729	regulation of plasma membrane organization	4/794	18/18986	0.222222222222222	5.31374195354044	3.82520727043786	0.00581019274526796	0.0472520617012236	0.0379021079575718	S100A10/WASL/ANXA2/GSN	4
GO:0019362	GO:0019362	pyridine nucleotide metabolic process	15/794	172/18986	0.0872093023255814	2.08533477827895	2.98718900146714	0.00581739323298106	0.0472520617012236	0.0379021079575718	APP/UCP2/QPRT/NQO1/CD38/IDH1/TP53I3/ARL2/PCK2/NUPR1/EIF6/NAPRT/IFNG/KCNAB2/PFKL	15
GO:0046496	GO:0046496	nicotinamide nucleotide metabolic process	15/794	172/18986	0.0872093023255814	2.08533477827895	2.98718900146714	0.00581739323298106	0.0472520617012236	0.0379021079575718	APP/UCP2/QPRT/NQO1/CD38/IDH1/TP53I3/ARL2/PCK2/NUPR1/EIF6/NAPRT/IFNG/KCNAB2/PFKL	15
GO:0051222	GO:0051222	positive regulation of protein transport	20/794	257/18986	0.0778210116731518	1.86084348567564	2.90274437713003	0.00585893725542352	0.0475118712833773	0.0381105079823891	HCLS1/HLA-DRB1/SOX4/APP/PGRMC1/SFN/JUP/TNF/CDH1/GAS6/CD38/ASPH/ANG/WLS/PCK2/TGFB1/IPO5/IFNG/CD2AP/EDEM2	20
GO:0050767	GO:0050767	regulation of neurogenesis	27/794	383/18986	0.0704960835509138	1.68569098526152	2.83212007273401	0.00590031390011747	0.047746445213719	0.03829866583438	CXCR4/MDK/ASCL2/TNF/SPINT1/CDH1/S100A10/TMEM98/ANXA2/HES1/VEGFA/PRKCH/TNFRSF1B/TGFB1/ARHGAP4/CHD7/CTNNA1/SERPINE2/DYNLT1/PLXNB2/MAP3K13/IFNG/CUX1/BAIAP2/RGS14/LDLR/LYN	27
GO:0009152	GO:0009152	purine ribonucleotide biosynthetic process	14/794	156/18986	0.0897435897435897	2.14593425046826	3.00242499960016	0.00590707378926518	0.047746445213719	0.03829866583438	ATP5ME/PAICS/AK1/NDUFC1/TGFB1/NDUFV3/SLC25A13/ATP5MC1/IMPDH2/UQCC3/NDUFA8/AK3/NDUFS3/PARP1	14
GO:0097553	GO:0097553	calcium ion transmembrane import into cytosol	16/794	189/18986	0.0846560846560847	2.02428264896779	2.95652649720699	0.00595513512082455	0.0480107623051166	0.0385106814496251	CORO1A/PTPRC/LCK/PTPN6/ASPH/MS4A1/CD19/P2RX5/TGFB1/FYN/CHD7/CCL3/PPP3CC/PTK2B/CCR7/LYN	16
GO:0045730	GO:0045730	respiratory burst	6/794	40/18986	0.15	3.5867758186398	3.42141180839742	0.00597840713475502	0.0480107623051166	0.0385106814496251	RAC2/CD52/CD24/NCF1/NCF4/CYBC1	6
GO:0051693	GO:0051693	actin filament capping	6/794	40/18986	0.15	3.5867758186398	3.42141180839742	0.00597840713475502	0.0480107623051166	0.0385106814496251	VIL1/SPTBN1/EPS8/GSN/CAPG/CAPZA1	6
GO:0072539	GO:0072539	T-helper 17 cell differentiation	6/794	40/18986	0.15	3.5867758186398	3.42141180839742	0.00597840713475502	0.0480107623051166	0.0385106814496251	CD69/ASCL2/BATF/LY9/NFKBID/RORA	6
GO:1903828	GO:1903828	negative regulation of protein localization	18/794	223/18986	0.0807174887892377	1.93010357953711	2.91882418629303	0.0060104904828665	0.0481905615973055	0.0386549031393859	FAM3D/APP/UCP2/SFN/TXN/FERMT1/ABI3/TMEM98/SPI1/SP100/CSK/TGFB1/CTNNA1/NDUFAF2/HADH/RIPOR2/PFKL/TAX1BP3	18
GO:0001885	GO:0001885	endothelial cell development	8/794	66/18986	0.121212121212121	2.89840470193115	3.22756896549092	0.00608465199938041	0.0486283040014791	0.0390060277096852	CLDN3/MSN/TNF/VEGFA/ICAM1/F11R/GSTM3/PLOD3	8
GO:0045453	GO:0045453	bone resorption	8/794	66/18986	0.121212121212121	2.89840470193115	3.22756896549092	0.00608465199938041	0.0486283040014791	0.0390060277096852	RAC2/CD38/ACP5/CSK/SNX10/PDK4/PTK2B/INPP5D	8
GO:0045685	GO:0045685	regulation of glial cell differentiation	9/794	80/18986	0.1125	2.69008186397985	3.16466858866798	0.00610641000609214	0.0487238589731686	0.0390826748383493	CXCR4/MDK/SPINT1/TMEM98/HES1/TNFRSF1B/TGFB1/SERPINE2/LDLR	9
GO:0007009	GO:0007009	plasma membrane organization	15/794	173/18986	0.0867052023121387	2.073280820023	2.96266618429237	0.00613145121239316	0.0487671103628902	0.0391173679032342	CXCR4/CD9/CHMP4B/S100A10/EMP2/ANO9/WASL/CLU/ANXA2/BIN2/SPTBN1/NDRG1/GSN/BAIAP2/PLEC	15
GO:1902904	GO:1902904	negative regulation of supramolecular fiber organization	15/794	173/18986	0.0867052023121387	2.073280820023	2.96266618429237	0.00613145121239316	0.0487671103628902	0.0391173679032342	CORO1A/GMFG/VIL1/WAS/CLU/F11R/CRYAB/SPTBN1/PFDN4/EPS8/SWAP70/GSN/CAPG/LDLR/CAPZA1	15
GO:0001952	GO:0001952	regulation of cell-matrix adhesion	12/794	125/18986	0.096	2.29553652392947	3.03597113718091	0.00617087275533736	0.0489240964382488	0.0392432905182874	CD3E/JUP/FERMT1/S100A10/EMP2/PTK2/SDC4/VEGFA/SKAP1/ADAM15/PTK2B/CCR7	12
GO:0022904	GO:0022904	respiratory electron transport chain	12/794	125/18986	0.096	2.29553652392947	3.03597113718091	0.00617087275533736	0.0489240964382488	0.0392432905182874	CYC1/NDUFC1/NDUFV3/IMMP2L/SLC25A13/UQCC3/NDUFA8/UQCRC1/SCO2/NDUFS3/COQ9/PLEC	12
GO:0001667	GO:0001667	ameboidal-type cell migration	19/794	241/18986	0.0788381742738589	1.88516571380792	2.88912086492768	0.00622005500487003	0.0491572232578838	0.0394302876051338	ARHGDIB/CORO1A/EVL/RAB25/PDLIM1/VIL1/ITGA4/FERMT1/SEMA3B/ITGB4/PTK2/SDC4/ITGB7/VEGFA/TGFB1/ARHGAP4/IFNG/PLEC/HBEGF	19
GO:0007599	GO:0007599	hemostasis	19/794	241/18986	0.0788381742738589	1.88516571380792	2.88912086492768	0.00622005500487003	0.0491572232578838	0.0394302876051338	TSPAN8/CD9/LCK/WAS/FERMT3/PTPN6/GAS6/ANXA2/CD40/F11R/PLEK/SERPINE2/FLI1/GLA/AK3/RAB27A/MYL9/LYN/SERPING1	19
GO:0009150	GO:0009150	purine ribonucleotide metabolic process	25/794	348/18986	0.0718390804597701	1.71780451084282	2.82339394997085	0.00624807360101511	0.0493002759851526	0.0395450339192068	APP/UCP2/ATP5ME/ATP1B1/PAICS/AK1/ARL2/NDUFC1/NUPR1/GIMAP7/TGFB1/NDUFV3/SLC25A13/ATP5MC1/EIF6/IMPDH2/UQCC3/NDUFA8/IFNG/RORA/AK3/NDUFS3/TPST2/PFKL/PARP1	25
GO:0051651	GO:0051651	maintenance of location in cell	18/794	224/18986	0.0803571428571429	1.92148704569989	2.89833783327794	0.00628896539312121	0.0495442899670452	0.0397407638821305	CORO1A/PTPRC/LCK/PTPN6/TXN/ASPH/CD19/ANXA6/ARL2/SP100/CD4/TGFB1/CHD7/CCL3/PTK2B/GSN/CCR7/LYN	18
GO:0032611	GO:0032611	interleukin-1 beta production	11/794	110/18986	0.1	2.3911838790932	3.0570407156767	0.00633179241433082	0.0496760573331998	0.0398464579144641	APP/IFI16/TNF/ACP5/GBP5/CARD16/CCL3/IFNG/CASP1/ARRB2/CCR7	11
GO:0032651	GO:0032651	regulation of interleukin-1 beta production	11/794	110/18986	0.1	2.3911838790932	3.0570407156767	0.00633179241433082	0.0496760573331998	0.0398464579144641	APP/IFI16/TNF/ACP5/GBP5/CARD16/CCL3/IFNG/CASP1/ARRB2/CCR7	11
GO:0090316	GO:0090316	positive regulation of intracellular protein transport	10/794	95/18986	0.105263157894737	2.51703566220337	3.09674501484074	0.00633567096142601	0.0496760573331998	0.0398464579144641	HCLS1/SFN/JUP/CDH1/GAS6/ASPH/TGFB1/IPO5/IFNG/EDEM2	10
GO:0043549	GO:0043549	regulation of kinase activity	31/794	460/18986	0.0673913043478261	1.61145000547585	2.77347571503954	0.00637015506746609	0.0498677808509826	0.0400002443357838	PTPRC/CD74/CD24/HLA-DRB1/RGS2/SFN/LCP2/EFNA1/TNF/LAT/CCND1/EMP2/GAS6/CBLC/PTK2/TCIM/PRKCH/CD4/DBNDD2/PTPN22/CCN1/IPO5/MAP3K13/IFNG/SH3BP5/VPS25/PTK2B/PIM1/RGS14/CCR7/LYN	31
